# Supplementary material for: Cross compatibility in intraspecific and interspecific hybridization in yam (Dioscorea spp.)
Source: Sci Rep. 2022 Mar 2;12:3432. doi: 10.1038/s41598-022-07484-x (PMC8891288; doi:10.1038/s41598-022-07484-x)
Supplement: Supplementary file 2 — Supplementary Information 2. [file 41598_2022_7484_MOESM2_ESM.csv]

oto	TDr0000196	TDr9601818a	TDr0000139	TDr0000362	TDr0000632	TDr0200002	TDr0200269	TDr0200756	TDr0300139	TDr04219	TDr0700045	TDr0700217	TDr0700588	TDr0700756	TDr0800058	TDr0800068	TDr0800069	TDr0800070	TDr0800091	TDr0800115	TDr0800122	TDr0800756	TDr0800983	TDr08212	TDr08213	TDr0851	TDr0900002	TDr0900043	TDr0900052	TDr0900056	TDr0900058	TDr0900059	TDr0900061	TDr0900068	TDr0900070	TDr0900082	TDr0900091	TDr0900122	TDr0900123	TDr0900134	TDr0900135	TDr0900138	TDr0900263	TDr0900295	TDr0900324	TDr0900325	TDr0902157	TDr0909132	TDr0910135
TDr0000196	0	0.02	0.96	0.75	0.95	0.95	0.92	0.92	0.78	0.88	0.87	0.87	0.86	0.78	0.94	0.95	0.95	0.96	0.97	0.94	0.94	0.95	0.96	0.95	0.95	0.94	0.95	0.95	0.94	0.95	0.95	0.94	0.94	0.95	0.96	0.94	0.94	0.94	0.95	0.94	0.94	0.95	0.94	0.94	0.94	0.96	0.94	0.95	0.94
TDr9601818a	0.02	0	0.96	0.75	0.95	0.95	0.92	0.92	0.78	0.88	0.87	0.87	0.87	0.78	0.94	0.95	0.95	0.96	0.97	0.94	0.94	0.95	0.95	0.95	0.95	0.94	0.95	0.95	0.94	0.95	0.95	0.94	0.94	0.95	0.96	0.94	0.94	0.94	0.95	0.94	0.94	0.95	0.94	0.93	0.93	0.95	0.94	0.95	0.94
TDr0000139	0.96	0.96	0	0.93	0.25	0.25	0.47	0.47	0.93	0.81	0.76	0.87	0.9	0.95	0.88	0.91	0.89	0.9	0.9	0.88	0.9	0.89	0.91	0.9	0.89	0.89	0.89	0.9	0.9	0.9	0.87	0.87	0.9	0.91	0.91	0.89	0.88	0.9	0.9	0.86	0.87	0.9	0.9	0.88	0.88	0.89	0.9	0.88	0.9
TDr0000362	0.75	0.75	0.93	0	0.92	0.92	0.88	0.88	0.72	0.82	0.84	0.82	0.8	0.77	0.94	0.94	0.95	0.95	0.95	0.93	0.95	0.95	0.95	0.94	0.94	0.93	0.94	0.94	0.95	0.94	0.95	0.94	0.94	0.94	0.95	0.93	0.95	0.95	0.94	0.93	0.93	0.94	0.94	0.93	0.94	0.94	0.94	0.95	0.94
TDr0000632	0.95	0.95	0.25	0.92	0	0	0.39	0.4	0.91	0.77	0.74	0.85	0.87	0.94	0.88	0.9	0.89	0.88	0.9	0.88	0.89	0.89	0.9	0.89	0.88	0.89	0.88	0.9	0.9	0.9	0.86	0.87	0.9	0.91	0.9	0.89	0.88	0.9	0.9	0.86	0.87	0.9	0.89	0.88	0.88	0.89	0.89	0.87	0.91
TDr0200002	0.95	0.95	0.25	0.92	0	0	0.39	0.39	0.91	0.77	0.74	0.85	0.87	0.94	0.88	0.9	0.89	0.88	0.9	0.88	0.89	0.89	0.9	0.89	0.88	0.89	0.88	0.9	0.9	0.9	0.86	0.87	0.9	0.91	0.9	0.89	0.88	0.9	0.89	0.86	0.87	0.9	0.89	0.88	0.88	0.89	0.89	0.87	0.91
TDr0200269	0.92	0.92	0.47	0.88	0.39	0.39	0	0	0.87	0.64	0.6	0.75	0.77	0.9	0.88	0.89	0.88	0.89	0.9	0.87	0.89	0.88	0.89	0.89	0.88	0.88	0.88	0.89	0.89	0.89	0.86	0.86	0.88	0.91	0.9	0.89	0.87	0.89	0.88	0.86	0.87	0.89	0.89	0.87	0.88	0.88	0.89	0.88	0.89
TDr0200756	0.92	0.92	0.47	0.88	0.4	0.39	0	0	0.87	0.64	0.6	0.75	0.77	0.9	0.88	0.89	0.88	0.89	0.9	0.87	0.89	0.88	0.89	0.89	0.88	0.88	0.88	0.89	0.89	0.89	0.86	0.86	0.88	0.91	0.9	0.89	0.87	0.89	0.89	0.86	0.87	0.89	0.89	0.87	0.88	0.88	0.89	0.88	0.89
TDr0300139	0.78	0.78	0.93	0.72	0.91	0.91	0.87	0.87	0	0.84	0.83	0.83	0.81	0.81	0.94	0.94	0.94	0.95	0.95	0.92	0.94	0.93	0.94	0.95	0.95	0.93	0.94	0.94	0.94	0.94	0.94	0.95	0.93	0.94	0.93	0.93	0.93	0.93	0.94	0.93	0.93	0.95	0.93	0.92	0.94	0.94	0.93	0.94	0.93
TDr04219	0.88	0.88	0.81	0.82	0.77	0.77	0.64	0.64	0.84	0	0.62	0.56	0.61	0.86	0.9	0.91	0.92	0.92	0.93	0.9	0.91	0.92	0.92	0.91	0.91	0.9	0.92	0.92	0.92	0.91	0.91	0.89	0.91	0.93	0.93	0.92	0.91	0.92	0.92	0.9	0.91	0.92	0.93	0.9	0.92	0.91	0.92	0.91	0.91
TDr0700045	0.87	0.87	0.76	0.84	0.74	0.74	0.6	0.6	0.83	0.62	0	0.67	0.67	0.87	0.91	0.91	0.91	0.91	0.92	0.91	0.9	0.91	0.93	0.91	0.9	0.9	0.91	0.91	0.91	0.91	0.9	0.9	0.91	0.92	0.93	0.91	0.92	0.91	0.91	0.89	0.9	0.91	0.91	0.9	0.91	0.91	0.92	0.91	0.9
TDr0700217	0.87	0.87	0.87	0.82	0.85	0.85	0.75	0.75	0.83	0.56	0.67	0	0.55	0.82	0.93	0.93	0.94	0.93	0.95	0.93	0.92	0.93	0.94	0.93	0.92	0.93	0.94	0.94	0.94	0.92	0.93	0.93	0.94	0.95	0.95	0.94	0.95	0.93	0.94	0.92	0.93	0.94	0.93	0.93	0.95	0.94	0.94	0.94	0.93
TDr0700588	0.86	0.87	0.9	0.8	0.87	0.87	0.77	0.77	0.81	0.61	0.67	0.55	0	0.8	0.93	0.94	0.94	0.93	0.95	0.94	0.93	0.93	0.94	0.93	0.93	0.94	0.94	0.95	0.94	0.93	0.93	0.94	0.94	0.95	0.95	0.94	0.94	0.93	0.93	0.93	0.93	0.94	0.94	0.93	0.95	0.94	0.94	0.94	0.93
TDr0700756	0.78	0.78	0.95	0.77	0.94	0.94	0.9	0.9	0.81	0.86	0.87	0.82	0.8	0	0.94	0.95	0.96	0.95	0.96	0.95	0.95	0.94	0.96	0.95	0.95	0.94	0.95	0.95	0.96	0.94	0.95	0.95	0.96	0.95	0.96	0.95	0.95	0.95	0.95	0.94	0.95	0.95	0.95	0.95	0.94	0.96	0.95	0.95	0.95
TDr0800058	0.94	0.94	0.88	0.94	0.88	0.88	0.88	0.88	0.94	0.9	0.91	0.93	0.93	0.94	0	0.71	0.74	0.72	0.76	0.65	0.71	0.63	0.75	0.71	0.75	0.69	0.74	0.69	0.73	0.72	0.73	0.75	0.72	0.71	0.72	0.71	0.74	0.74	0.73	0.6	0.69	0.72	0.73	0.7	0.74	0.75	0.72	0.72	0.73
TDr0800068	0.95	0.95	0.91	0.94	0.9	0.9	0.89	0.89	0.94	0.91	0.91	0.93	0.94	0.95	0.71	0	0.73	0.68	0.71	0.66	0.7	0.61	0.67	0.61	0.67	0.7	0.72	0.66	0.74	0.71	0.73	0.74	0.69	0.67	0.7	0.69	0.73	0.7	0.71	0.7	0.71	0.69	0.74	0.71	0.72	0.73	0.67	0.72	0.72
TDr0800069	0.95	0.95	0.89	0.95	0.89	0.89	0.88	0.88	0.94	0.92	0.91	0.94	0.94	0.96	0.74	0.73	0	0.64	0.65	0.69	0.61	0.66	0.68	0.69	0.7	0.72	0.72	0.54	0.63	0.64	0.63	0.68	0.65	0.71	0.7	0.6	0.66	0.66	0.67	0.74	0.63	0.65	0.71	0.67	0.64	0.68	0.71	0.65	0.64
TDr0800070	0.96	0.96	0.9	0.95	0.88	0.88	0.89	0.89	0.95	0.92	0.91	0.93	0.93	0.95	0.72	0.68	0.64	0	0.66	0.69	0.54	0.65	0.67	0.66	0.66	0.69	0.7	0.63	0.72	0.69	0.69	0.72	0.69	0.7	0.7	0.7	0.68	0.72	0.7	0.68	0.69	0.74	0.72	0.71	0.69	0.72	0.7	0.71	0.72
TDr0800091	0.97	0.97	0.9	0.95	0.9	0.9	0.9	0.9	0.95	0.93	0.92	0.95	0.95	0.96	0.76	0.71	0.65	0.66	0	0.69	0.63	0.63	0.61	0.71	0.7	0.72	0.71	0.64	0.75	0.72	0.75	0.76	0.73	0.7	0.65	0.71	0.75	0.73	0.74	0.72	0.7	0.72	0.72	0.73	0.75	0.77	0.72	0.75	0.74
TDr0800115	0.94	0.94	0.88	0.93	0.88	0.88	0.87	0.87	0.92	0.9	0.91	0.93	0.94	0.95	0.65	0.66	0.69	0.69	0.69	0	0.68	0.59	0.69	0.66	0.7	0.68	0.69	0.68	0.7	0.69	0.69	0.71	0.67	0.67	0.67	0.69	0.7	0.69	0.69	0.6	0.68	0.69	0.7	0.66	0.71	0.7	0.66	0.71	0.69
TDr0800122	0.94	0.94	0.9	0.95	0.89	0.89	0.89	0.89	0.94	0.91	0.9	0.92	0.93	0.95	0.71	0.7	0.61	0.54	0.63	0.68	0	0.62	0.65	0.67	0.66	0.69	0.72	0.6	0.71	0.7	0.69	0.72	0.69	0.7	0.69	0.68	0.69	0.7	0.71	0.68	0.68	0.71	0.68	0.7	0.7	0.76	0.67	0.72	0.72
TDr0800756	0.95	0.95	0.89	0.95	0.89	0.89	0.88	0.88	0.93	0.92	0.91	0.93	0.93	0.94	0.63	0.61	0.66	0.65	0.63	0.59	0.62	0	0.63	0.62	0.67	0.66	0.67	0.6	0.67	0.65	0.69	0.72	0.66	0.66	0.67	0.68	0.69	0.65	0.64	0.67	0.66	0.66	0.65	0.62	0.72	0.71	0.64	0.7	0.65
TDr0800983	0.96	0.95	0.91	0.95	0.9	0.9	0.89	0.89	0.94	0.92	0.93	0.94	0.94	0.96	0.75	0.67	0.68	0.67	0.61	0.69	0.65	0.63	0	0.7	0.67	0.74	0.73	0.65	0.73	0.71	0.74	0.74	0.7	0.7	0.71	0.73	0.72	0.7	0.72	0.73	0.7	0.7	0.72	0.71	0.74	0.75	0.69	0.77	0.73
TDr08212	0.95	0.95	0.9	0.94	0.89	0.89	0.89	0.89	0.95	0.91	0.91	0.93	0.93	0.95	0.71	0.61	0.69	0.66	0.71	0.66	0.67	0.62	0.7	0	0.51	0.66	0.71	0.67	0.72	0.69	0.7	0.75	0.68	0.68	0.66	0.71	0.7	0.69	0.7	0.71	0.71	0.69	0.67	0.7	0.72	0.69	0.64	0.7	0.68
TDr08213	0.95	0.95	0.89	0.94	0.88	0.88	0.88	0.88	0.95	0.91	0.9	0.92	0.93	0.95	0.75	0.67	0.7	0.66	0.7	0.7	0.66	0.67	0.67	0.51	0	0.71	0.71	0.69	0.74	0.72	0.72	0.74	0.72	0.7	0.7	0.72	0.72	0.69	0.72	0.74	0.71	0.71	0.71	0.72	0.74	0.72	0.67	0.72	0.72
TDr0851	0.94	0.94	0.89	0.93	0.89	0.89	0.88	0.88	0.93	0.9	0.9	0.93	0.94	0.94	0.69	0.7	0.72	0.69	0.72	0.68	0.69	0.66	0.74	0.66	0.71	0	0.72	0.71	0.73	0.72	0.7	0.72	0.71	0.67	0.64	0.74	0.71	0.72	0.68	0.64	0.7	0.68	0.7	0.68	0.75	0.72	0.63	0.7	0.72
TDr0900002	0.95	0.95	0.89	0.94	0.88	0.88	0.88	0.88	0.94	0.92	0.91	0.94	0.94	0.95	0.74	0.72	0.72	0.7	0.71	0.69	0.72	0.67	0.73	0.71	0.71	0.72	0	0.69	0.72	0.71	0.72	0.72	0.69	0.67	0.67	0.7	0.71	0.7	0.67	0.7	0.71	0.71	0.69	0.7	0.74	0.72	0.69	0.72	0.71
TDr0900043	0.95	0.95	0.9	0.94	0.9	0.9	0.89	0.89	0.94	0.92	0.91	0.94	0.95	0.95	0.69	0.66	0.54	0.63	0.64	0.68	0.6	0.6	0.65	0.67	0.69	0.71	0.69	0	0.64	0.63	0.69	0.72	0.67	0.69	0.69	0.62	0.7	0.66	0.68	0.71	0.66	0.64	0.74	0.67	0.68	0.72	0.69	0.68	0.63
TDr0900052	0.94	0.94	0.9	0.95	0.9	0.9	0.89	0.89	0.94	0.92	0.91	0.94	0.94	0.96	0.73	0.74	0.63	0.72	0.75	0.7	0.71	0.67	0.73	0.72	0.74	0.73	0.72	0.64	0	0.6	0.54	0.61	0.57	0.74	0.71	0.63	0.6	0.55	0.58	0.74	0.66	0.57	0.73	0.62	0.66	0.58	0.7	0.56	0.56
TDr0900056	0.95	0.95	0.9	0.94	0.9	0.9	0.89	0.89	0.94	0.91	0.91	0.92	0.93	0.94	0.72	0.71	0.64	0.69	0.72	0.69	0.7	0.65	0.71	0.69	0.72	0.72	0.71	0.63	0.6	0	0.63	0.65	0.56	0.7	0.71	0.64	0.61	0.53	0.56	0.76	0.67	0.57	0.68	0.59	0.7	0.61	0.68	0.61	0.56
TDr0900058	0.95	0.95	0.87	0.95	0.86	0.86	0.86	0.86	0.94	0.91	0.9	0.93	0.93	0.95	0.73	0.73	0.63	0.69	0.75	0.69	0.69	0.69	0.74	0.7	0.72	0.7	0.72	0.69	0.54	0.63	0	0.53	0.57	0.75	0.7	0.66	0.49	0.6	0.55	0.73	0.66	0.58	0.71	0.64	0.64	0.65	0.7	0.52	0.6
TDr0900059	0.94	0.94	0.87	0.94	0.87	0.87	0.86	0.86	0.95	0.89	0.9	0.93	0.94	0.95	0.75	0.74	0.68	0.72	0.76	0.71	0.72	0.72	0.74	0.75	0.74	0.72	0.72	0.72	0.61	0.65	0.53	0	0.61	0.74	0.73	0.66	0.54	0.61	0.58	0.76	0.61	0.56	0.73	0.64	0.65	0.58	0.69	0.54	0.65
TDr0900061	0.94	0.94	0.9	0.94	0.9	0.9	0.88	0.88	0.93	0.91	0.91	0.94	0.94	0.96	0.72	0.69	0.65	0.69	0.73	0.67	0.69	0.66	0.7	0.68	0.72	0.71	0.69	0.67	0.57	0.56	0.57	0.61	0	0.68	0.67	0.65	0.59	0.61	0.55	0.75	0.67	0.53	0.69	0.59	0.71	0.61	0.67	0.6	0.59
TDr0900068	0.95	0.95	0.91	0.94	0.91	0.91	0.91	0.91	0.94	0.93	0.92	0.95	0.95	0.95	0.71	0.67	0.71	0.7	0.7	0.67	0.7	0.66	0.7	0.68	0.7	0.67	0.67	0.69	0.74	0.7	0.75	0.74	0.68	0	0.61	0.7	0.73	0.71	0.71	0.74	0.71	0.69	0.71	0.68	0.75	0.74	0.63	0.74	0.7
TDr0900070	0.96	0.96	0.91	0.95	0.9	0.9	0.9	0.9	0.93	0.93	0.93	0.95	0.95	0.96	0.72	0.7	0.7	0.7	0.65	0.67	0.69	0.67	0.71	0.66	0.7	0.64	0.67	0.69	0.71	0.71	0.7	0.73	0.67	0.61	0	0.75	0.7	0.72	0.68	0.73	0.72	0.7	0.71	0.69	0.75	0.73	0.58	0.71	0.68
TDr0900082	0.94	0.94	0.89	0.93	0.89	0.89	0.89	0.89	0.93	0.92	0.91	0.94	0.94	0.95	0.71	0.69	0.6	0.7	0.71	0.69	0.68	0.68	0.73	0.71	0.72	0.74	0.7	0.62	0.63	0.64	0.66	0.66	0.65	0.7	0.75	0	0.63	0.63	0.63	0.74	0.6	0.64	0.73	0.66	0.57	0.65	0.71	0.68	0.65
TDr0900091	0.94	0.94	0.88	0.95	0.88	0.88	0.87	0.87	0.93	0.91	0.92	0.95	0.94	0.95	0.74	0.73	0.66	0.68	0.75	0.7	0.69	0.69	0.72	0.7	0.72	0.71	0.71	0.7	0.6	0.61	0.49	0.54	0.59	0.73	0.7	0.63	0	0.6	0.51	0.73	0.64	0.61	0.71	0.67	0.63	0.62	0.68	0.57	0.62
TDr0900122	0.94	0.94	0.9	0.95	0.9	0.9	0.89	0.89	0.93	0.92	0.91	0.93	0.93	0.95	0.74	0.7	0.66	0.72	0.73	0.69	0.7	0.65	0.7	0.69	0.69	0.72	0.7	0.66	0.55	0.53	0.6	0.61	0.61	0.71	0.72	0.63	0.6	0	0.55	0.77	0.64	0.57	0.69	0.63	0.67	0.57	0.67	0.58	0.55
TDr0900123	0.95	0.95	0.9	0.94	0.9	0.89	0.88	0.89	0.94	0.92	0.91	0.94	0.93	0.95	0.73	0.71	0.67	0.7	0.74	0.69	0.71	0.64	0.72	0.7	0.72	0.68	0.67	0.68	0.58	0.56	0.55	0.58	0.55	0.71	0.68	0.63	0.51	0.55	0	0.74	0.67	0.55	0.68	0.62	0.69	0.61	0.66	0.58	0.56
TDr0900134	0.94	0.94	0.86	0.93	0.86	0.86	0.86	0.86	0.93	0.9	0.89	0.92	0.93	0.94	0.6	0.7	0.74	0.68	0.72	0.6	0.68	0.67	0.73	0.71	0.74	0.64	0.7	0.71	0.74	0.76	0.73	0.76	0.75	0.74	0.73	0.74	0.73	0.77	0.74	0	0.72	0.75	0.75	0.73	0.73	0.76	0.69	0.73	0.76
TDr0900135	0.94	0.94	0.87	0.93	0.87	0.87	0.87	0.87	0.93	0.91	0.9	0.93	0.93	0.95	0.69	0.71	0.63	0.69	0.7	0.68	0.68	0.66	0.7	0.71	0.71	0.7	0.71	0.66	0.66	0.67	0.66	0.61	0.67	0.71	0.72	0.6	0.64	0.64	0.67	0.72	0	0.66	0.73	0.65	0.6	0.65	0.7	0.63	0.67
TDr0900138	0.95	0.95	0.9	0.94	0.9	0.9	0.89	0.89	0.95	0.92	0.91	0.94	0.94	0.95	0.72	0.69	0.65	0.74	0.72	0.69	0.71	0.66	0.7	0.69	0.71	0.68	0.71	0.64	0.57	0.57	0.58	0.56	0.53	0.69	0.7	0.64	0.61	0.57	0.55	0.75	0.66	0	0.71	0.58	0.68	0.58	0.68	0.59	0.56
TDr0900263	0.94	0.94	0.9	0.94	0.89	0.89	0.89	0.89	0.93	0.93	0.91	0.93	0.94	0.95	0.73	0.74	0.71	0.72	0.72	0.7	0.68	0.65	0.72	0.67	0.71	0.7	0.69	0.74	0.73	0.68	0.71	0.73	0.69	0.71	0.71	0.73	0.71	0.69	0.68	0.75	0.73	0.71	0	0.7	0.76	0.72	0.69	0.74	0.71
TDr0900295	0.94	0.93	0.88	0.93	0.88	0.88	0.87	0.87	0.92	0.9	0.9	0.93	0.93	0.95	0.7	0.71	0.67	0.71	0.73	0.66	0.7	0.62	0.71	0.7	0.72	0.68	0.7	0.67	0.62	0.59	0.64	0.64	0.59	0.68	0.69	0.66	0.67	0.63	0.62	0.73	0.65	0.58	0.7	0	0.72	0.64	0.69	0.67	0.61
TDr0900324	0.94	0.93	0.88	0.94	0.88	0.88	0.88	0.88	0.94	0.92	0.91	0.95	0.95	0.94	0.74	0.72	0.64	0.69	0.75	0.71	0.7	0.72	0.74	0.72	0.74	0.75	0.74	0.68	0.66	0.7	0.64	0.65	0.71	0.75	0.75	0.57	0.63	0.67	0.69	0.73	0.6	0.68	0.76	0.72	0	0.7	0.73	0.66	0.71
TDr0900325	0.96	0.95	0.89	0.94	0.89	0.89	0.88	0.88	0.94	0.91	0.91	0.94	0.94	0.96	0.75	0.73	0.68	0.72	0.77	0.7	0.76	0.71	0.75	0.69	0.72	0.72	0.72	0.72	0.58	0.61	0.65	0.58	0.61	0.74	0.73	0.65	0.62	0.57	0.61	0.76	0.65	0.58	0.72	0.64	0.7	0	0.69	0.63	0.59
TDr0902157	0.94	0.94	0.9	0.94	0.89	0.89	0.89	0.89	0.93	0.92	0.92	0.94	0.94	0.95	0.72	0.67	0.71	0.7	0.72	0.66	0.67	0.64	0.69	0.64	0.67	0.63	0.69	0.69	0.7	0.68	0.7	0.69	0.67	0.63	0.58	0.71	0.68	0.67	0.66	0.69	0.7	0.68	0.69	0.69	0.73	0.69	0	0.69	0.69
TDr0909132	0.95	0.95	0.88	0.95	0.87	0.87	0.88	0.88	0.94	0.91	0.91	0.94	0.94	0.95	0.72	0.72	0.65	0.71	0.75	0.71	0.72	0.7	0.77	0.7	0.72	0.7	0.72	0.68	0.56	0.61	0.52	0.54	0.6	0.74	0.71	0.68	0.57	0.58	0.58	0.73	0.63	0.59	0.74	0.67	0.66	0.63	0.69	0	0.62
TDr0910135	0.94	0.94	0.9	0.94	0.91	0.91	0.89	0.89	0.93	0.91	0.9	0.93	0.93	0.95	0.73	0.72	0.64	0.72	0.74	0.69	0.72	0.65	0.73	0.68	0.72	0.72	0.71	0.63	0.56	0.56	0.6	0.65	0.59	0.7	0.68	0.65	0.62	0.55	0.56	0.76	0.67	0.56	0.71	0.61	0.71	0.59	0.69	0.62	0
TDr1000048	0.95	0.94	0.9	0.94	0.9	0.9	0.89	0.89	0.94	0.92	0.91	0.94	0.95	0.96	0.73	0.73	0.67	0.73	0.74	0.7	0.74	0.66	0.71	0.69	0.71	0.72	0.72	0.68	0.59	0.49	0.62	0.66	0.57	0.73	0.73	0.61	0.59	0.57	0.52	0.76	0.67	0.6	0.7	0.64	0.69	0.59	0.7	0.6	0.56
TDr1000344	0.95	0.95	0.9	0.94	0.89	0.89	0.89	0.89	0.94	0.93	0.91	0.95	0.95	0.96	0.76	0.67	0.71	0.71	0.72	0.66	0.71	0.66	0.7	0.66	0.71	0.64	0.71	0.72	0.74	0.71	0.72	0.72	0.72	0.65	0.62	0.72	0.71	0.72	0.68	0.73	0.7	0.69	0.7	0.71	0.73	0.68	0.55	0.71	0.7
TDr1000360	0.95	0.95	0.9	0.94	0.9	0.9	0.9	0.9	0.94	0.92	0.91	0.94	0.94	0.96	0.74	0.71	0.64	0.69	0.74	0.7	0.7	0.68	0.72	0.7	0.71	0.7	0.71	0.64	0.56	0.53	0.58	0.61	0.56	0.71	0.72	0.63	0.55	0.57	0.55	0.75	0.65	0.54	0.72	0.59	0.71	0.62	0.69	0.6	0.52
TDr1000412	0.94	0.94	0.85	0.92	0.85	0.85	0.85	0.85	0.92	0.9	0.89	0.93	0.93	0.95	0.68	0.7	0.72	0.7	0.72	0.65	0.72	0.69	0.73	0.69	0.71	0.61	0.7	0.73	0.73	0.73	0.71	0.71	0.71	0.66	0.66	0.71	0.71	0.72	0.7	0.62	0.69	0.72	0.72	0.68	0.71	0.73	0.66	0.7	0.74
TDr1000459	0.94	0.94	0.9	0.94	0.9	0.9	0.88	0.88	0.93	0.91	0.9	0.93	0.93	0.95	0.76	0.74	0.65	0.72	0.75	0.68	0.71	0.67	0.73	0.7	0.72	0.73	0.72	0.66	0.55	0.6	0.56	0.62	0.6	0.73	0.72	0.67	0.6	0.56	0.55	0.75	0.68	0.54	0.73	0.65	0.65	0.65	0.71	0.57	0.57
TDr1000793	0.95	0.95	0.88	0.94	0.88	0.88	0.87	0.87	0.95	0.92	0.91	0.94	0.94	0.95	0.73	0.75	0.68	0.71	0.75	0.72	0.72	0.71	0.73	0.72	0.74	0.74	0.73	0.72	0.6	0.64	0.61	0.56	0.61	0.74	0.75	0.64	0.57	0.6	0.59	0.75	0.64	0.63	0.73	0.67	0.63	0.58	0.71	0.57	0.69
TDr1000912	0.95	0.95	0.88	0.94	0.88	0.88	0.88	0.88	0.94	0.92	0.9	0.94	0.93	0.95	0.73	0.73	0.66	0.7	0.74	0.7	0.7	0.69	0.73	0.74	0.74	0.73	0.72	0.67	0.68	0.67	0.68	0.64	0.68	0.73	0.76	0.62	0.67	0.68	0.69	0.76	0.35	0.69	0.73	0.68	0.66	0.67	0.73	0.67	0.69
TDr1100873	0.94	0.94	0.9	0.94	0.89	0.89	0.88	0.88	0.93	0.91	0.9	0.93	0.93	0.94	0.73	0.7	0.64	0.7	0.72	0.71	0.69	0.66	0.69	0.69	0.69	0.69	0.7	0.63	0.6	0.54	0.59	0.58	0.55	0.7	0.72	0.61	0.61	0.51	0.58	0.75	0.63	0.53	0.68	0.61	0.68	0.63	0.67	0.57	0.58
TDr1101039	0.94	0.94	0.89	0.95	0.88	0.88	0.89	0.89	0.94	0.91	0.92	0.94	0.95	0.96	0.73	0.72	0.64	0.72	0.75	0.7	0.7	0.68	0.76	0.71	0.73	0.73	0.71	0.65	0.54	0.6	0.58	0.57	0.59	0.76	0.73	0.64	0.58	0.62	0.59	0.75	0.65	0.57	0.74	0.64	0.65	0.64	0.73	0.51	0.63
TDr1100034	0.95	0.95	0.9	0.94	0.9	0.9	0.88	0.88	0.93	0.91	0.9	0.93	0.94	0.96	0.72	0.68	0.66	0.71	0.74	0.67	0.72	0.65	0.69	0.66	0.7	0.7	0.7	0.67	0.57	0.54	0.65	0.62	0.56	0.67	0.69	0.65	0.63	0.53	0.58	0.74	0.67	0.56	0.7	0.62	0.7	0.45	0.68	0.63	0.49
TDr1100055	0.95	0.94	0.89	0.94	0.88	0.88	0.87	0.87	0.94	0.91	0.91	0.94	0.94	0.95	0.73	0.75	0.62	0.7	0.72	0.72	0.7	0.69	0.73	0.73	0.73	0.72	0.7	0.66	0.55	0.58	0.53	0.55	0.61	0.76	0.73	0.66	0.57	0.58	0.63	0.75	0.63	0.6	0.72	0.63	0.66	0.63	0.71	0.54	0.6
TDr1100114	0.95	0.95	0.9	0.94	0.9	0.9	0.88	0.88	0.93	0.92	0.91	0.94	0.93	0.94	0.73	0.7	0.65	0.69	0.74	0.7	0.7	0.66	0.74	0.7	0.72	0.72	0.71	0.64	0.54	0.55	0.59	0.62	0.58	0.73	0.72	0.63	0.55	0.57	0.55	0.75	0.66	0.56	0.71	0.63	0.67	0.6	0.72	0.59	0.57
TDr1100128	0.94	0.94	0.89	0.93	0.89	0.89	0.88	0.88	0.93	0.9	0.9	0.93	0.93	0.94	0.73	0.71	0.67	0.72	0.75	0.68	0.71	0.67	0.71	0.71	0.73	0.7	0.68	0.66	0.58	0.59	0.58	0.43	0.54	0.71	0.71	0.63	0.58	0.54	0.52	0.74	0.63	0.49	0.72	0.59	0.68	0.59	0.69	0.6	0.56
TDr1100163	0.94	0.94	0.9	0.94	0.9	0.9	0.89	0.89	0.93	0.92	0.91	0.93	0.93	0.96	0.76	0.75	0.63	0.72	0.74	0.71	0.71	0.67	0.72	0.72	0.73	0.73	0.73	0.63	0.53	0.56	0.6	0.65	0.56	0.73	0.73	0.65	0.61	0.55	0.6	0.78	0.67	0.54	0.72	0.62	0.67	0.62	0.73	0.58	0.54
TDr1100289	0.95	0.95	0.9	0.94	0.9	0.9	0.89	0.89	0.93	0.92	0.91	0.93	0.93	0.95	0.73	0.69	0.66	0.68	0.74	0.69	0.7	0.67	0.71	0.7	0.72	0.73	0.7	0.62	0.55	0.57	0.6	0.62	0.56	0.69	0.73	0.62	0.62	0.54	0.55	0.74	0.66	0.54	0.7	0.63	0.71	0.59	0.7	0.63	0.55
TDr1100298	0.95	0.95	0.9	0.95	0.89	0.89	0.89	0.89	0.94	0.91	0.91	0.94	0.94	0.96	0.73	0.72	0.67	0.72	0.74	0.66	0.71	0.65	0.73	0.7	0.72	0.71	0.7	0.68	0.5	0.54	0.58	0.56	0.54	0.71	0.7	0.61	0.58	0.52	0.53	0.76	0.63	0.51	0.73	0.58	0.67	0.55	0.69	0.57	0.54
TDr1100461	0.93	0.93	0.88	0.94	0.88	0.88	0.87	0.87	0.93	0.91	0.9	0.94	0.94	0.95	0.72	0.73	0.66	0.69	0.75	0.69	0.71	0.7	0.74	0.7	0.72	0.7	0.71	0.68	0.53	0.63	0.47	0.49	0.57	0.72	0.7	0.63	0.51	0.61	0.57	0.75	0.61	0.58	0.7	0.66	0.62	0.6	0.7	0.48	0.61
TDr1100490	0.96	0.96	0.91	0.95	0.9	0.9	0.9	0.9	0.94	0.92	0.93	0.94	0.95	0.96	0.72	0.64	0.69	0.69	0.69	0.63	0.69	0.64	0.7	0.61	0.67	0.69	0.69	0.65	0.73	0.68	0.69	0.74	0.67	0.66	0.61	0.7	0.71	0.7	0.68	0.74	0.69	0.68	0.73	0.7	0.74	0.73	0.68	0.69	0.68
TDr1100497	0.95	0.95	0.91	0.95	0.9	0.9	0.9	0.9	0.94	0.93	0.91	0.94	0.95	0.96	0.74	0.72	0.71	0.72	0.71	0.71	0.71	0.66	0.73	0.63	0.62	0.73	0.68	0.68	0.72	0.73	0.74	0.76	0.69	0.72	0.71	0.72	0.73	0.69	0.69	0.76	0.72	0.69	0.71	0.71	0.76	0.71	0.72	0.71	0.69
TDr110055	0.96	0.96	0.89	0.95	0.89	0.89	0.89	0.89	0.94	0.92	0.92	0.94	0.94	0.96	0.69	0.73	0.75	0.73	0.75	0.7	0.74	0.66	0.75	0.71	0.77	0.6	0.72	0.74	0.73	0.73	0.73	0.75	0.72	0.7	0.69	0.76	0.74	0.72	0.73	0.7	0.73	0.71	0.73	0.69	0.76	0.75	0.69	0.71	0.74
TDr1100799	0.94	0.94	0.89	0.94	0.89	0.89	0.89	0.89	0.94	0.91	0.91	0.94	0.93	0.95	0.65	0.67	0.76	0.7	0.73	0.64	0.72	0.65	0.73	0.68	0.71	0.58	0.73	0.73	0.74	0.74	0.73	0.75	0.72	0.65	0.7	0.72	0.76	0.73	0.73	0.63	0.72	0.71	0.73	0.7	0.75	0.75	0.64	0.73	0.72
TDr1101272	0.94	0.94	0.89	0.93	0.89	0.89	0.89	0.89	0.93	0.92	0.91	0.95	0.94	0.95	0.68	0.69	0.68	0.68	0.69	0.69	0.71	0.69	0.72	0.65	0.71	0.62	0.71	0.73	0.75	0.73	0.71	0.72	0.73	0.61	0.63	0.69	0.72	0.73	0.72	0.71	0.68	0.72	0.72	0.72	0.7	0.73	0.62	0.73	0.72
TDr1101932	0.94	0.94	0.88	0.92	0.88	0.87	0.88	0.88	0.92	0.91	0.9	0.93	0.93	0.95	0.68	0.68	0.7	0.71	0.75	0.7	0.71	0.69	0.74	0.65	0.68	0.63	0.73	0.73	0.75	0.75	0.72	0.75	0.74	0.63	0.65	0.69	0.73	0.73	0.72	0.71	0.71	0.72	0.73	0.71	0.71	0.73	0.65	0.73	0.71
TDr130044	0.94	0.94	0.9	0.94	0.9	0.9	0.89	0.89	0.94	0.92	0.91	0.93	0.93	0.95	0.68	0.7	0.74	0.74	0.75	0.67	0.73	0.64	0.74	0.7	0.75	0.64	0.7	0.72	0.73	0.68	0.74	0.75	0.68	0.65	0.69	0.73	0.75	0.68	0.7	0.7	0.72	0.69	0.71	0.65	0.76	0.73	0.68	0.72	0.73
TDr1300441	0.94	0.93	0.88	0.93	0.87	0.87	0.87	0.87	0.92	0.91	0.91	0.94	0.94	0.95	0.7	0.69	0.72	0.71	0.75	0.7	0.73	0.7	0.72	0.66	0.69	0.68	0.74	0.75	0.76	0.75	0.74	0.75	0.73	0.65	0.64	0.69	0.74	0.75	0.74	0.72	0.69	0.74	0.72	0.71	0.7	0.74	0.67	0.74	0.73
TDr1301524	0.94	0.94	0.88	0.93	0.88	0.88	0.88	0.88	0.92	0.91	0.9	0.93	0.93	0.94	0.64	0.69	0.72	0.71	0.72	0.66	0.69	0.68	0.75	0.66	0.71	0.58	0.72	0.69	0.72	0.72	0.69	0.72	0.71	0.66	0.65	0.74	0.7	0.72	0.71	0.61	0.69	0.7	0.75	0.7	0.73	0.73	0.6	0.71	0.71
TDr1301527	0.94	0.94	0.9	0.93	0.9	0.9	0.9	0.9	0.92	0.92	0.92	0.94	0.94	0.96	0.68	0.66	0.68	0.71	0.73	0.67	0.71	0.65	0.72	0.63	0.68	0.64	0.71	0.69	0.73	0.71	0.72	0.75	0.71	0.56	0.58	0.65	0.73	0.7	0.69	0.73	0.7	0.69	0.71	0.65	0.73	0.71	0.64	0.72	0.67
TDr1301550	0.94	0.93	0.89	0.93	0.89	0.89	0.89	0.89	0.93	0.93	0.91	0.95	0.94	0.96	0.69	0.7	0.7	0.73	0.75	0.71	0.71	0.69	0.75	0.66	0.69	0.64	0.73	0.72	0.74	0.73	0.71	0.74	0.73	0.62	0.62	0.68	0.74	0.72	0.72	0.74	0.71	0.71	0.73	0.71	0.73	0.74	0.64	0.73	0.72
TDr1301556	0.94	0.94	0.9	0.94	0.9	0.9	0.9	0.9	0.94	0.92	0.93	0.95	0.95	0.95	0.68	0.69	0.7	0.72	0.7	0.66	0.73	0.65	0.72	0.69	0.72	0.66	0.7	0.7	0.72	0.72	0.74	0.76	0.72	0.57	0.64	0.66	0.74	0.73	0.72	0.73	0.7	0.69	0.74	0.69	0.73	0.73	0.65	0.75	0.7
TDr1313401	0.94	0.93	0.88	0.93	0.88	0.88	0.88	0.88	0.93	0.92	0.91	0.94	0.94	0.95	0.68	0.69	0.71	0.71	0.7	0.66	0.71	0.65	0.69	0.69	0.72	0.65	0.71	0.7	0.71	0.71	0.71	0.73	0.7	0.62	0.64	0.66	0.73	0.71	0.69	0.71	0.67	0.69	0.73	0.68	0.7	0.71	0.62	0.71	0.7
TDr1313907	0.94	0.94	0.9	0.93	0.89	0.89	0.88	0.88	0.93	0.91	0.9	0.93	0.93	0.94	0.67	0.67	0.67	0.66	0.68	0.64	0.66	0.6	0.7	0.65	0.69	0.47	0.67	0.63	0.68	0.64	0.67	0.7	0.65	0.63	0.62	0.69	0.67	0.66	0.64	0.65	0.68	0.63	0.67	0.62	0.72	0.7	0.62	0.67	0.66
TDr1400012	0.96	0.96	0.91	0.95	0.9	0.9	0.89	0.89	0.94	0.92	0.92	0.95	0.94	0.97	0.71	0.69	0.69	0.72	0.66	0.67	0.73	0.64	0.69	0.7	0.72	0.69	0.68	0.67	0.69	0.66	0.7	0.72	0.62	0.6	0.52	0.67	0.69	0.69	0.65	0.73	0.69	0.65	0.71	0.67	0.71	0.71	0.62	0.69	0.67
TDr1400058	0.94	0.94	0.86	0.93	0.86	0.86	0.86	0.86	0.93	0.9	0.89	0.93	0.93	0.95	0.64	0.65	0.7	0.67	0.72	0.62	0.68	0.66	0.72	0.63	0.68	0.55	0.69	0.69	0.72	0.69	0.68	0.7	0.71	0.62	0.62	0.68	0.69	0.68	0.69	0.6	0.67	0.7	0.7	0.67	0.69	0.71	0.59	0.69	0.69
TDr1400153	0.94	0.94	0.89	0.95	0.89	0.89	0.88	0.88	0.93	0.92	0.91	0.94	0.95	0.96	0.72	0.73	0.65	0.71	0.74	0.7	0.7	0.68	0.72	0.71	0.72	0.72	0.71	0.67	0.49	0.62	0.58	0.57	0.61	0.74	0.71	0.65	0.56	0.58	0.6	0.75	0.64	0.58	0.71	0.64	0.65	0.59	0.69	0.57	0.6
TDr1400158	0.94	0.94	0.89	0.94	0.89	0.89	0.89	0.89	0.93	0.91	0.92	0.93	0.93	0.95	0.67	0.72	0.75	0.72	0.71	0.66	0.73	0.65	0.73	0.7	0.73	0.59	0.72	0.72	0.72	0.7	0.68	0.72	0.69	0.65	0.66	0.75	0.71	0.72	0.69	0.65	0.72	0.68	0.7	0.7	0.75	0.73	0.62	0.7	0.71
TDr1400206	0.96	0.96	0.91	0.94	0.91	0.91	0.9	0.9	0.95	0.93	0.93	0.94	0.94	0.95	0.64	0.67	0.75	0.7	0.74	0.64	0.71	0.63	0.74	0.68	0.7	0.62	0.71	0.69	0.73	0.71	0.74	0.76	0.7	0.62	0.66	0.7	0.76	0.73	0.71	0.68	0.71	0.69	0.71	0.7	0.75	0.75	0.62	0.76	0.71
TDr1400268	0.94	0.94	0.86	0.91	0.85	0.85	0.85	0.85	0.91	0.9	0.89	0.92	0.93	0.95	0.69	0.7	0.72	0.71	0.73	0.66	0.73	0.68	0.73	0.7	0.73	0.65	0.69	0.73	0.73	0.72	0.72	0.71	0.7	0.68	0.66	0.69	0.7	0.72	0.7	0.66	0.67	0.71	0.71	0.68	0.71	0.73	0.67	0.7	0.72
TDr1400359	0.95	0.95	0.9	0.95	0.9	0.9	0.89	0.89	0.95	0.92	0.92	0.94	0.94	0.94	0.63	0.65	0.72	0.71	0.7	0.64	0.69	0.63	0.71	0.65	0.7	0.59	0.69	0.67	0.72	0.71	0.74	0.76	0.7	0.62	0.64	0.68	0.73	0.72	0.71	0.66	0.69	0.7	0.7	0.7	0.73	0.75	0.6	0.75	0.71
TDr1400513	0.95	0.95	0.91	0.94	0.91	0.91	0.9	0.9	0.94	0.93	0.92	0.95	0.94	0.96	0.73	0.73	0.72	0.75	0.74	0.69	0.75	0.7	0.72	0.69	0.73	0.67	0.72	0.72	0.74	0.71	0.76	0.78	0.71	0.58	0.63	0.69	0.76	0.73	0.73	0.76	0.71	0.73	0.73	0.7	0.76	0.75	0.65	0.76	0.7
TDr1400537	0.95	0.96	0.91	0.94	0.9	0.9	0.89	0.89	0.95	0.93	0.91	0.94	0.94	0.96	0.74	0.69	0.74	0.73	0.72	0.67	0.71	0.68	0.74	0.71	0.74	0.73	0.7	0.7	0.74	0.71	0.73	0.74	0.67	0.69	0.67	0.68	0.72	0.72	0.71	0.73	0.68	0.68	0.73	0.71	0.7	0.73	0.67	0.74	0.72
TDr1400577	0.95	0.95	0.88	0.94	0.88	0.88	0.88	0.88	0.94	0.91	0.91	0.93	0.94	0.95	0.69	0.69	0.76	0.68	0.72	0.68	0.71	0.69	0.75	0.71	0.7	0.55	0.73	0.76	0.76	0.73	0.71	0.73	0.72	0.67	0.68	0.76	0.72	0.74	0.72	0.65	0.72	0.74	0.72	0.71	0.75	0.77	0.67	0.72	0.74
TDr1400955	0.94	0.94	0.87	0.93	0.87	0.87	0.88	0.88	0.92	0.9	0.9	0.93	0.92	0.94	0.66	0.67	0.64	0.7	0.71	0.63	0.68	0.61	0.7	0.67	0.7	0.66	0.68	0.66	0.68	0.66	0.68	0.68	0.66	0.67	0.71	0.62	0.68	0.65	0.64	0.68	0.64	0.63	0.7	0.62	0.67	0.69	0.68	0.66	0.66
TDr1401070	0.95	0.95	0.91	0.94	0.9	0.9	0.9	0.9	0.93	0.93	0.92	0.96	0.95	0.95	0.72	0.7	0.72	0.72	0.74	0.68	0.72	0.66	0.74	0.66	0.71	0.68	0.69	0.7	0.74	0.71	0.76	0.77	0.71	0.58	0.64	0.66	0.74	0.72	0.71	0.75	0.71	0.72	0.73	0.71	0.75	0.73	0.65	0.75	0.71
TDr1401140	0.95	0.95	0.9	0.93	0.9	0.9	0.89	0.89	0.93	0.92	0.92	0.94	0.93	0.95	0.72	0.64	0.69	0.72	0.72	0.68	0.71	0.65	0.71	0.65	0.69	0.6	0.71	0.68	0.72	0.69	0.7	0.72	0.71	0.64	0.59	0.73	0.69	0.69	0.69	0.72	0.71	0.7	0.69	0.72	0.74	0.71	0.51	0.69	0.69
TDr1401161	0.95	0.95	0.91	0.95	0.9	0.9	0.9	0.9	0.94	0.92	0.9	0.93	0.94	0.97	0.71	0.68	0.69	0.73	0.71	0.67	0.71	0.64	0.7	0.67	0.72	0.71	0.68	0.7	0.68	0.64	0.7	0.72	0.66	0.64	0.63	0.68	0.71	0.69	0.64	0.72	0.69	0.67	0.7	0.68	0.72	0.7	0.59	0.7	0.65
TDr1401163	0.94	0.94	0.91	0.95	0.9	0.9	0.9	0.9	0.94	0.93	0.92	0.94	0.94	0.96	0.71	0.67	0.71	0.69	0.72	0.66	0.71	0.62	0.69	0.65	0.67	0.68	0.65	0.66	0.68	0.66	0.72	0.72	0.68	0.57	0.59	0.69	0.71	0.66	0.68	0.71	0.69	0.67	0.68	0.67	0.73	0.73	0.55	0.72	0.67
TDr1401220	0.94	0.94	0.89	0.94	0.89	0.89	0.88	0.89	0.94	0.92	0.91	0.94	0.94	0.96	0.74	0.66	0.74	0.74	0.73	0.71	0.72	0.69	0.71	0.7	0.73	0.71	0.69	0.7	0.74	0.7	0.74	0.74	0.7	0.7	0.71	0.7	0.73	0.7	0.71	0.76	0.71	0.68	0.71	0.67	0.73	0.73	0.73	0.74	0.7
TDr1401419	0.94	0.94	0.88	0.94	0.88	0.88	0.88	0.88	0.94	0.93	0.92	0.95	0.95	0.95	0.74	0.69	0.71	0.7	0.73	0.69	0.7	0.67	0.7	0.66	0.7	0.67	0.7	0.73	0.71	0.75	0.69	0.72	0.73	0.68	0.63	0.69	0.72	0.72	0.7	0.7	0.7	0.73	0.72	0.71	0.69	0.73	0.53	0.7	0.72
TDr1401463	0.94	0.94	0.91	0.95	0.91	0.91	0.91	0.91	0.93	0.93	0.92	0.95	0.95	0.96	0.76	0.72	0.72	0.75	0.71	0.67	0.72	0.66	0.7	0.71	0.74	0.68	0.7	0.72	0.73	0.68	0.73	0.75	0.71	0.65	0.66	0.73	0.74	0.69	0.69	0.75	0.7	0.71	0.71	0.72	0.75	0.73	0.57	0.73	0.69
TDr1401577	0.94	0.94	0.9	0.94	0.89	0.89	0.89	0.89	0.94	0.92	0.92	0.93	0.94	0.94	0.72	0.69	0.7	0.7	0.71	0.68	0.71	0.65	0.71	0.67	0.72	0.64	0.66	0.67	0.69	0.69	0.7	0.69	0.7	0.63	0.57	0.69	0.69	0.7	0.65	0.72	0.66	0.68	0.73	0.71	0.7	0.71	0.52	0.66	0.7
TDr1401593	0.95	0.95	0.9	0.94	0.9	0.9	0.89	0.89	0.95	0.93	0.91	0.94	0.94	0.96	0.72	0.69	0.7	0.72	0.71	0.66	0.7	0.65	0.69	0.7	0.73	0.68	0.65	0.67	0.7	0.66	0.71	0.7	0.66	0.61	0.59	0.69	0.7	0.67	0.67	0.74	0.68	0.66	0.7	0.67	0.74	0.71	0.6	0.68	0.67
TDr1401627	0.95	0.95	0.88	0.94	0.88	0.88	0.88	0.88	0.93	0.91	0.9	0.92	0.94	0.96	0.69	0.72	0.69	0.73	0.71	0.65	0.72	0.67	0.72	0.72	0.74	0.65	0.7	0.72	0.73	0.7	0.73	0.73	0.68	0.64	0.67	0.7	0.73	0.72	0.68	0.67	0.7	0.7	0.73	0.68	0.75	0.72	0.71	0.72	0.7
TDr1401785	0.95	0.95	0.88	0.93	0.88	0.88	0.88	0.88	0.93	0.91	0.91	0.93	0.94	0.95	0.59	0.69	0.74	0.69	0.71	0.58	0.68	0.63	0.7	0.7	0.72	0.63	0.68	0.68	0.74	0.74	0.74	0.76	0.74	0.72	0.71	0.72	0.72	0.74	0.73	0.3	0.72	0.72	0.75	0.71	0.74	0.75	0.68	0.73	0.73
TDr1401786	0.95	0.95	0.9	0.94	0.9	0.9	0.89	0.89	0.93	0.92	0.91	0.93	0.94	0.95	0.7	0.66	0.68	0.69	0.7	0.67	0.68	0.65	0.66	0.68	0.69	0.66	0.68	0.65	0.7	0.69	0.71	0.72	0.7	0.6	0.53	0.68	0.69	0.7	0.67	0.71	0.67	0.71	0.71	0.68	0.71	0.73	0.56	0.7	0.67
TDr14020141	0.95	0.95	0.91	0.95	0.91	0.91	0.91	0.91	0.94	0.94	0.92	0.94	0.95	0.96	0.75	0.72	0.7	0.74	0.72	0.68	0.73	0.67	0.71	0.69	0.72	0.67	0.7	0.7	0.73	0.67	0.72	0.74	0.71	0.65	0.66	0.71	0.71	0.68	0.68	0.75	0.7	0.7	0.7	0.7	0.75	0.71	0.59	0.71	0.68
TDr14020266	0.94	0.94	0.91	0.95	0.91	0.91	0.9	0.9	0.94	0.94	0.93	0.96	0.96	0.97	0.76	0.71	0.69	0.75	0.69	0.68	0.72	0.67	0.72	0.69	0.71	0.68	0.68	0.69	0.69	0.68	0.69	0.71	0.68	0.65	0.64	0.67	0.67	0.68	0.67	0.74	0.68	0.66	0.72	0.69	0.72	0.73	0.56	0.69	0.69
TDr14020774	0.94	0.94	0.9	0.95	0.9	0.9	0.89	0.89	0.93	0.93	0.92	0.93	0.94	0.96	0.7	0.67	0.69	0.72	0.72	0.67	0.69	0.64	0.66	0.63	0.66	0.67	0.68	0.66	0.67	0.65	0.71	0.71	0.65	0.56	0.61	0.64	0.69	0.63	0.64	0.73	0.67	0.65	0.69	0.65	0.73	0.66	0.6	0.71	0.64
TDr14020898	0.95	0.95	0.91	0.94	0.91	0.91	0.91	0.91	0.94	0.93	0.92	0.94	0.94	0.96	0.73	0.67	0.71	0.71	0.74	0.68	0.71	0.63	0.71	0.65	0.68	0.66	0.66	0.68	0.71	0.67	0.72	0.72	0.68	0.56	0.62	0.7	0.7	0.66	0.66	0.74	0.71	0.67	0.69	0.68	0.75	0.71	0.54	0.7	0.66
TDr14020964	0.95	0.94	0.88	0.94	0.88	0.88	0.87	0.87	0.94	0.91	0.91	0.93	0.94	0.96	0.72	0.67	0.7	0.71	0.72	0.5	0.7	0.67	0.72	0.68	0.71	0.72	0.74	0.7	0.73	0.74	0.69	0.71	0.72	0.71	0.71	0.74	0.71	0.73	0.74	0.68	0.7	0.71	0.76	0.69	0.71	0.72	0.68	0.72	0.72
TDr1404220	0.96	0.96	0.89	0.94	0.89	0.89	0.87	0.87	0.95	0.92	0.92	0.94	0.94	0.95	0.75	0.7	0.76	0.72	0.75	0.69	0.76	0.67	0.74	0.71	0.75	0.71	0.74	0.74	0.67	0.69	0.61	0.62	0.66	0.72	0.65	0.76	0.63	0.66	0.65	0.76	0.71	0.62	0.74	0.67	0.74	0.67	0.69	0.62	0.66
TDr1410537	0.96	0.96	0.91	0.94	0.91	0.91	0.9	0.9	0.94	0.91	0.92	0.94	0.94	0.96	0.75	0.69	0.72	0.73	0.73	0.69	0.74	0.67	0.75	0.68	0.73	0.71	0.72	0.72	0.63	0.63	0.66	0.68	0.59	0.69	0.64	0.73	0.67	0.62	0.65	0.78	0.72	0.59	0.72	0.65	0.78	0.64	0.72	0.62	0.62
TDr1436015	0.96	0.96	0.91	0.95	0.9	0.9	0.9	0.9	0.94	0.93	0.92	0.95	0.95	0.95	0.73	0.69	0.61	0.66	0.63	0.69	0.66	0.63	0.58	0.66	0.67	0.72	0.68	0.58	0.68	0.61	0.71	0.7	0.61	0.67	0.7	0.63	0.69	0.61	0.67	0.75	0.64	0.66	0.71	0.67	0.71	0.64	0.68	0.69	0.66
TDr15000128	0.94	0.94	0.88	0.92	0.88	0.88	0.87	0.87	0.93	0.91	0.89	0.93	0.93	0.94	0.69	0.67	0.64	0.73	0.7	0.65	0.68	0.62	0.71	0.68	0.71	0.71	0.69	0.63	0.65	0.6	0.67	0.69	0.64	0.67	0.7	0.58	0.69	0.64	0.65	0.72	0.63	0.61	0.7	0.51	0.67	0.67	0.69	0.68	0.61
TDr1500025	0.95	0.95	0.88	0.94	0.88	0.88	0.88	0.88	0.93	0.92	0.91	0.94	0.95	0.95	0.75	0.74	0.53	0.68	0.74	0.71	0.69	0.69	0.72	0.71	0.71	0.73	0.73	0.6	0.58	0.63	0.57	0.58	0.61	0.73	0.72	0.54	0.58	0.62	0.61	0.75	0.53	0.61	0.74	0.68	0.56	0.59	0.69	0.57	0.61
TDr1500031	0.94	0.94	0.9	0.93	0.9	0.9	0.89	0.89	0.93	0.93	0.91	0.95	0.95	0.96	0.68	0.69	0.7	0.72	0.74	0.69	0.73	0.67	0.72	0.65	0.69	0.64	0.71	0.71	0.74	0.71	0.73	0.75	0.71	0.57	0.6	0.66	0.73	0.71	0.7	0.74	0.71	0.69	0.73	0.68	0.74	0.72	0.65	0.74	0.68
TDr1500042	0.96	0.95	0.88	0.94	0.87	0.87	0.88	0.88	0.94	0.92	0.92	0.94	0.95	0.96	0.69	0.7	0.75	0.72	0.73	0.69	0.73	0.69	0.74	0.71	0.75	0.59	0.72	0.75	0.75	0.75	0.73	0.74	0.74	0.68	0.68	0.77	0.74	0.74	0.73	0.67	0.72	0.72	0.72	0.71	0.74	0.75	0.66	0.72	0.74
TDr1500043	0.94	0.94	0.83	0.92	0.83	0.83	0.83	0.84	0.93	0.9	0.9	0.92	0.93	0.95	0.78	0.79	0.8	0.79	0.82	0.77	0.8	0.74	0.8	0.8	0.81	0.81	0.78	0.79	0.8	0.77	0.78	0.78	0.78	0.81	0.81	0.78	0.78	0.79	0.77	0.79	0.77	0.78	0.8	0.74	0.81	0.8	0.82	0.8	0.79
TDr1500096	0.94	0.94	0.89	0.94	0.89	0.89	0.88	0.88	0.94	0.92	0.9	0.94	0.95	0.95	0.7	0.7	0.69	0.72	0.7	0.68	0.71	0.63	0.7	0.72	0.73	0.71	0.71	0.64	0.68	0.64	0.71	0.73	0.66	0.68	0.73	0.65	0.7	0.66	0.7	0.73	0.68	0.66	0.7	0.51	0.71	0.71	0.73	0.71	0.64
TDr1500100	0.96	0.96	0.91	0.95	0.9	0.9	0.89	0.89	0.94	0.92	0.92	0.95	0.95	0.96	0.71	0.71	0.62	0.69	0.7	0.7	0.7	0.67	0.73	0.7	0.72	0.73	0.72	0.62	0.64	0.63	0.65	0.68	0.62	0.71	0.69	0.56	0.66	0.66	0.63	0.76	0.63	0.64	0.74	0.67	0.56	0.7	0.69	0.64	0.63
TDr1500101	0.94	0.94	0.9	0.94	0.9	0.89	0.89	0.89	0.94	0.92	0.92	0.94	0.95	0.96	0.68	0.63	0.65	0.68	0.71	0.64	0.68	0.61	0.69	0.56	0.65	0.69	0.67	0.63	0.64	0.62	0.66	0.69	0.64	0.67	0.67	0.56	0.66	0.6	0.63	0.72	0.65	0.62	0.69	0.63	0.65	0.64	0.65	0.66	0.61
TDr1500128	0.95	0.95	0.9	0.94	0.9	0.9	0.89	0.89	0.94	0.92	0.91	0.94	0.94	0.96	0.7	0.7	0.65	0.72	0.73	0.71	0.71	0.67	0.7	0.72	0.74	0.72	0.73	0.66	0.71	0.63	0.69	0.7	0.65	0.69	0.73	0.53	0.69	0.64	0.68	0.75	0.64	0.63	0.72	0.68	0.64	0.67	0.72	0.71	0.64
TDr1500135	0.95	0.95	0.88	0.94	0.88	0.87	0.87	0.88	0.93	0.91	0.9	0.93	0.93	0.95	0.71	0.72	0.72	0.76	0.73	0.67	0.71	0.64	0.73	0.72	0.74	0.74	0.75	0.71	0.71	0.73	0.69	0.73	0.73	0.75	0.7	0.73	0.73	0.73	0.7	0.73	0.71	0.71	0.68	0.7	0.76	0.74	0.7	0.72	0.71
TDr1601008	0.95	0.94	0.87	0.93	0.87	0.87	0.87	0.87	0.93	0.91	0.91	0.94	0.94	0.95	0.73	0.69	0.68	0.69	0.75	0.7	0.72	0.73	0.73	0.7	0.71	0.73	0.74	0.68	0.72	0.7	0.64	0.61	0.69	0.71	0.74	0.58	0.64	0.71	0.67	0.72	0.61	0.66	0.74	0.72	0.49	0.7	0.72	0.63	0.72
TDr1612017	0.94	0.94	0.9	0.94	0.9	0.9	0.89	0.89	0.93	0.92	0.91	0.94	0.94	0.95	0.73	0.68	0.66	0.71	0.74	0.69	0.7	0.67	0.73	0.7	0.73	0.74	0.7	0.62	0.63	0.62	0.68	0.69	0.64	0.7	0.76	0.48	0.64	0.65	0.62	0.74	0.64	0.65	0.75	0.68	0.61	0.69	0.7	0.67	0.65
TDr1612105	0.95	0.95	0.89	0.95	0.88	0.88	0.88	0.88	0.94	0.93	0.9	0.94	0.95	0.95	0.72	0.72	0.62	0.68	0.72	0.69	0.69	0.7	0.72	0.73	0.74	0.75	0.73	0.64	0.63	0.66	0.65	0.67	0.7	0.73	0.74	0.57	0.64	0.63	0.67	0.73	0.6	0.67	0.76	0.69	0.52	0.69	0.69	0.65	0.65
TDr1612107	0.93	0.93	0.87	0.94	0.87	0.87	0.86	0.86	0.92	0.9	0.89	0.93	0.92	0.95	0.69	0.69	0.64	0.67	0.74	0.66	0.68	0.67	0.72	0.67	0.71	0.7	0.69	0.67	0.59	0.63	0.55	0.59	0.51	0.7	0.7	0.57	0.56	0.62	0.58	0.72	0.61	0.57	0.71	0.6	0.61	0.6	0.67	0.59	0.63
TDr1612110	0.94	0.94	0.89	0.94	0.88	0.88	0.89	0.89	0.93	0.92	0.91	0.95	0.95	0.95	0.71	0.7	0.65	0.72	0.76	0.71	0.71	0.69	0.76	0.68	0.72	0.73	0.73	0.67	0.66	0.7	0.62	0.65	0.69	0.73	0.73	0.51	0.67	0.68	0.65	0.74	0.61	0.67	0.75	0.7	0.56	0.7	0.72	0.65	0.68
TDr1612401	0.95	0.95	0.87	0.94	0.87	0.87	0.87	0.87	0.94	0.91	0.91	0.94	0.94	0.96	0.73	0.72	0.65	0.7	0.77	0.68	0.72	0.69	0.74	0.68	0.71	0.7	0.7	0.7	0.61	0.63	0.55	0.48	0.58	0.73	0.71	0.65	0.5	0.61	0.57	0.75	0.62	0.54	0.7	0.63	0.64	0.56	0.68	0.59	0.64
TDr1612901	0.95	0.95	0.9	0.95	0.9	0.9	0.89	0.9	0.94	0.92	0.92	0.95	0.95	0.96	0.72	0.72	0.66	0.73	0.73	0.69	0.71	0.7	0.73	0.69	0.73	0.72	0.71	0.65	0.69	0.62	0.69	0.71	0.6	0.7	0.71	0.57	0.66	0.69	0.66	0.75	0.62	0.65	0.74	0.69	0.63	0.69	0.7	0.68	0.67
TDr1613002	0.94	0.94	0.92	0.94	0.91	0.91	0.9	0.9	0.93	0.93	0.93	0.95	0.95	0.96	0.72	0.72	0.65	0.71	0.75	0.71	0.72	0.69	0.73	0.69	0.73	0.72	0.68	0.64	0.63	0.62	0.67	0.67	0.61	0.68	0.69	0.57	0.65	0.65	0.61	0.76	0.63	0.61	0.73	0.64	0.6	0.64	0.68	0.66	0.62
TDr1613401	0.94	0.94	0.9	0.94	0.9	0.9	0.89	0.89	0.93	0.92	0.91	0.94	0.94	0.95	0.72	0.7	0.64	0.71	0.75	0.69	0.72	0.67	0.76	0.68	0.72	0.73	0.71	0.63	0.66	0.66	0.62	0.7	0.65	0.71	0.71	0.53	0.67	0.67	0.63	0.74	0.62	0.66	0.75	0.68	0.63	0.69	0.72	0.64	0.61
TDr1613701	0.94	0.94	0.9	0.95	0.91	0.91	0.9	0.9	0.94	0.93	0.92	0.95	0.95	0.95	0.71	0.69	0.65	0.71	0.71	0.69	0.7	0.65	0.7	0.72	0.74	0.73	0.7	0.6	0.65	0.62	0.69	0.69	0.68	0.69	0.74	0.52	0.66	0.59	0.65	0.74	0.61	0.66	0.74	0.68	0.55	0.69	0.68	0.68	0.63
TDr1613902	0.94	0.94	0.91	0.93	0.9	0.9	0.9	0.9	0.93	0.93	0.92	0.95	0.95	0.95	0.71	0.71	0.64	0.7	0.71	0.7	0.71	0.67	0.71	0.7	0.73	0.71	0.69	0.63	0.63	0.61	0.67	0.67	0.6	0.68	0.69	0.54	0.65	0.65	0.62	0.74	0.6	0.62	0.74	0.63	0.59	0.65	0.69	0.65	0.61
TDr1613907	0.94	0.93	0.9	0.95	0.9	0.9	0.89	0.89	0.94	0.92	0.91	0.94	0.94	0.95	0.73	0.72	0.63	0.72	0.76	0.71	0.69	0.69	0.73	0.72	0.74	0.74	0.72	0.6	0.63	0.64	0.66	0.71	0.65	0.7	0.72	0.53	0.68	0.63	0.67	0.75	0.63	0.65	0.74	0.67	0.59	0.71	0.71	0.66	0.63
TDr1614001	0.95	0.95	0.89	0.94	0.89	0.89	0.89	0.89	0.94	0.92	0.91	0.94	0.94	0.95	0.71	0.71	0.6	0.72	0.76	0.71	0.69	0.69	0.75	0.71	0.73	0.73	0.72	0.6	0.65	0.65	0.62	0.67	0.67	0.72	0.74	0.55	0.66	0.66	0.68	0.74	0.61	0.65	0.73	0.7	0.58	0.7	0.71	0.65	0.66
TDr1614003	0.94	0.94	0.89	0.94	0.89	0.89	0.89	0.89	0.93	0.92	0.92	0.94	0.95	0.95	0.72	0.73	0.65	0.71	0.75	0.72	0.7	0.71	0.75	0.74	0.74	0.75	0.73	0.65	0.66	0.7	0.65	0.66	0.69	0.75	0.77	0.56	0.68	0.68	0.7	0.74	0.62	0.67	0.74	0.7	0.54	0.69	0.71	0.67	0.68
TDr1614005	0.94	0.94	0.91	0.93	0.9	0.9	0.89	0.89	0.93	0.92	0.91	0.94	0.95	0.95	0.74	0.72	0.66	0.72	0.75	0.7	0.71	0.69	0.72	0.72	0.73	0.73	0.71	0.66	0.65	0.68	0.68	0.68	0.66	0.71	0.74	0.6	0.65	0.65	0.65	0.75	0.59	0.64	0.76	0.67	0.55	0.66	0.69	0.68	0.61
TDr1614205	0.94	0.94	0.89	0.92	0.89	0.89	0.88	0.88	0.92	0.92	0.9	0.94	0.93	0.95	0.71	0.68	0.63	0.73	0.74	0.66	0.69	0.66	0.71	0.7	0.73	0.72	0.69	0.6	0.63	0.62	0.65	0.68	0.65	0.7	0.72	0.55	0.68	0.63	0.64	0.75	0.62	0.61	0.72	0.64	0.62	0.66	0.69	0.68	0.62
TDr1614703	0.95	0.95	0.89	0.93	0.89	0.89	0.89	0.89	0.93	0.93	0.92	0.94	0.95	0.95	0.75	0.71	0.63	0.71	0.72	0.71	0.71	0.69	0.74	0.72	0.72	0.74	0.71	0.64	0.65	0.69	0.67	0.67	0.71	0.71	0.73	0.56	0.66	0.67	0.68	0.72	0.6	0.66	0.75	0.68	0.57	0.67	0.7	0.68	0.62
TDr1615003	0.95	0.95	0.91	0.94	0.9	0.9	0.9	0.9	0.94	0.93	0.92	0.95	0.94	0.95	0.72	0.7	0.65	0.7	0.71	0.69	0.68	0.67	0.71	0.7	0.74	0.73	0.71	0.65	0.69	0.61	0.69	0.69	0.64	0.68	0.72	0.54	0.67	0.66	0.62	0.75	0.64	0.64	0.74	0.66	0.62	0.69	0.69	0.66	0.65
TDr1615116	0.95	0.95	0.88	0.94	0.88	0.87	0.87	0.87	0.94	0.91	0.91	0.93	0.93	0.95	0.73	0.72	0.66	0.73	0.77	0.73	0.72	0.72	0.76	0.73	0.75	0.76	0.74	0.7	0.69	0.66	0.64	0.64	0.65	0.74	0.77	0.56	0.66	0.7	0.66	0.75	0.64	0.65	0.74	0.69	0.6	0.68	0.71	0.65	0.69
TDr1615502	0.95	0.95	0.89	0.94	0.88	0.88	0.88	0.88	0.94	0.92	0.92	0.94	0.94	0.96	0.73	0.74	0.72	0.73	0.68	0.71	0.73	0.69	0.75	0.71	0.74	0.71	0.7	0.72	0.74	0.73	0.71	0.73	0.71	0.69	0.63	0.74	0.71	0.74	0.7	0.74	0.71	0.7	0.71	0.71	0.77	0.75	0.72	0.72	0.71
TDr1616201	0.94	0.94	0.86	0.93	0.86	0.86	0.87	0.87	0.93	0.92	0.9	0.94	0.94	0.95	0.66	0.69	0.64	0.67	0.71	0.67	0.67	0.65	0.69	0.67	0.71	0.71	0.69	0.64	0.68	0.68	0.67	0.67	0.67	0.62	0.71	0.59	0.68	0.67	0.68	0.72	0.62	0.67	0.72	0.66	0.62	0.71	0.69	0.67	0.68
TDr1618701	0.94	0.94	0.9	0.95	0.91	0.91	0.9	0.9	0.93	0.94	0.92	0.96	0.95	0.96	0.71	0.71	0.62	0.69	0.69	0.68	0.67	0.65	0.7	0.7	0.72	0.72	0.69	0.62	0.67	0.65	0.68	0.71	0.63	0.69	0.7	0.55	0.66	0.64	0.65	0.74	0.64	0.64	0.72	0.68	0.62	0.69	0.68	0.68	0.64
TDr1618702	0.95	0.95	0.9	0.94	0.89	0.89	0.89	0.89	0.93	0.93	0.91	0.95	0.94	0.96	0.76	0.69	0.63	0.7	0.75	0.72	0.69	0.71	0.74	0.72	0.74	0.75	0.71	0.67	0.67	0.65	0.66	0.68	0.68	0.72	0.76	0.56	0.66	0.66	0.66	0.76	0.63	0.68	0.77	0.69	0.57	0.71	0.72	0.66	0.67
TDr1619012	0.95	0.95	0.9	0.94	0.89	0.89	0.89	0.89	0.93	0.94	0.91	0.94	0.95	0.95	0.72	0.72	0.66	0.73	0.74	0.71	0.73	0.69	0.74	0.7	0.73	0.75	0.72	0.61	0.66	0.66	0.7	0.7	0.65	0.7	0.74	0.56	0.69	0.69	0.66	0.75	0.63	0.64	0.76	0.65	0.62	0.68	0.71	0.69	0.65
TDr1620001	0.95	0.95	0.89	0.94	0.89	0.89	0.88	0.88	0.93	0.92	0.91	0.92	0.93	0.95	0.73	0.7	0.67	0.72	0.73	0.69	0.72	0.67	0.75	0.69	0.7	0.75	0.69	0.59	0.67	0.66	0.67	0.69	0.66	0.68	0.71	0.55	0.68	0.65	0.66	0.75	0.62	0.63	0.76	0.65	0.63	0.67	0.68	0.68	0.61
TDr1620004	0.96	0.96	0.89	0.94	0.89	0.89	0.89	0.9	0.94	0.92	0.91	0.94	0.95	0.95	0.72	0.72	0.61	0.71	0.74	0.69	0.69	0.7	0.73	0.69	0.74	0.74	0.72	0.65	0.67	0.67	0.65	0.68	0.66	0.73	0.75	0.56	0.67	0.69	0.66	0.74	0.62	0.67	0.74	0.68	0.57	0.71	0.72	0.66	0.66
TDr1620006	0.96	0.96	0.89	0.95	0.89	0.89	0.89	0.89	0.94	0.93	0.92	0.95	0.95	0.96	0.75	0.73	0.66	0.71	0.72	0.7	0.72	0.72	0.75	0.71	0.74	0.74	0.74	0.69	0.69	0.68	0.65	0.67	0.66	0.73	0.73	0.58	0.65	0.7	0.68	0.74	0.64	0.66	0.77	0.71	0.57	0.66	0.69	0.66	0.66
TDr1620009	0.94	0.94	0.89	0.93	0.89	0.89	0.89	0.89	0.93	0.92	0.9	0.93	0.94	0.95	0.74	0.71	0.64	0.74	0.74	0.7	0.71	0.72	0.72	0.72	0.74	0.73	0.73	0.69	0.66	0.68	0.67	0.66	0.68	0.71	0.73	0.54	0.67	0.68	0.67	0.76	0.6	0.65	0.76	0.69	0.54	0.65	0.68	0.69	0.67
TDr1620010	0.94	0.94	0.88	0.93	0.88	0.88	0.88	0.88	0.94	0.91	0.9	0.93	0.95	0.95	0.73	0.7	0.63	0.7	0.76	0.7	0.69	0.71	0.73	0.71	0.73	0.74	0.72	0.65	0.65	0.69	0.64	0.64	0.67	0.73	0.74	0.56	0.66	0.66	0.67	0.73	0.65	0.64	0.75	0.69	0.57	0.69	0.71	0.65	0.65
TDr1620013	0.93	0.94	0.87	0.94	0.87	0.87	0.86	0.86	0.93	0.91	0.9	0.93	0.94	0.95	0.7	0.73	0.59	0.68	0.72	0.67	0.65	0.68	0.7	0.71	0.71	0.71	0.7	0.64	0.6	0.67	0.6	0.66	0.65	0.72	0.73	0.64	0.64	0.66	0.64	0.7	0.64	0.65	0.72	0.65	0.66	0.67	0.7	0.62	0.65
TDr1620015	0.94	0.94	0.91	0.93	0.9	0.9	0.89	0.89	0.93	0.93	0.91	0.93	0.95	0.96	0.74	0.71	0.67	0.7	0.73	0.69	0.68	0.67	0.71	0.71	0.73	0.72	0.7	0.6	0.63	0.64	0.7	0.71	0.66	0.68	0.72	0.58	0.68	0.66	0.68	0.73	0.65	0.64	0.75	0.65	0.62	0.68	0.69	0.7	0.64
TDr1620026	0.95	0.95	0.88	0.94	0.88	0.88	0.88	0.88	0.93	0.93	0.91	0.94	0.94	0.95	0.74	0.71	0.64	0.72	0.74	0.71	0.7	0.72	0.76	0.75	0.74	0.74	0.75	0.67	0.66	0.66	0.65	0.65	0.66	0.72	0.76	0.5	0.66	0.67	0.68	0.74	0.6	0.67	0.74	0.68	0.59	0.69	0.71	0.65	0.67
TDr1620029	0.95	0.95	0.9	0.94	0.9	0.9	0.9	0.9	0.94	0.92	0.91	0.94	0.94	0.97	0.72	0.7	0.63	0.71	0.73	0.68	0.71	0.68	0.72	0.7	0.72	0.73	0.71	0.63	0.69	0.65	0.68	0.72	0.63	0.69	0.72	0.57	0.68	0.68	0.65	0.74	0.64	0.61	0.75	0.69	0.65	0.72	0.72	0.67	0.65
TDr1620801	0.95	0.95	0.9	0.94	0.9	0.9	0.88	0.88	0.93	0.91	0.91	0.92	0.93	0.94	0.69	0.7	0.69	0.68	0.73	0.68	0.71	0.65	0.71	0.68	0.71	0.71	0.7	0.67	0.59	0.55	0.59	0.63	0.5	0.68	0.7	0.65	0.59	0.55	0.53	0.75	0.66	0.55	0.69	0.6	0.71	0.63	0.68	0.61	0.57
TDr1621001	0.95	0.95	0.9	0.94	0.9	0.9	0.89	0.89	0.95	0.92	0.92	0.95	0.94	0.96	0.71	0.73	0.67	0.74	0.75	0.71	0.72	0.7	0.74	0.71	0.74	0.74	0.72	0.68	0.7	0.62	0.68	0.71	0.61	0.7	0.72	0.54	0.67	0.69	0.66	0.76	0.64	0.65	0.74	0.69	0.64	0.69	0.71	0.69	0.67
TDr1621002	0.95	0.95	0.91	0.95	0.9	0.9	0.9	0.9	0.94	0.93	0.92	0.95	0.95	0.96	0.72	0.7	0.64	0.72	0.74	0.72	0.71	0.7	0.72	0.71	0.74	0.73	0.72	0.63	0.65	0.64	0.67	0.69	0.64	0.67	0.72	0.55	0.68	0.63	0.65	0.76	0.61	0.63	0.72	0.68	0.6	0.68	0.69	0.66	0.66
TDr1621003	0.95	0.95	0.88	0.94	0.88	0.88	0.88	0.88	0.94	0.92	0.91	0.94	0.93	0.95	0.73	0.71	0.66	0.71	0.75	0.7	0.7	0.71	0.76	0.69	0.72	0.73	0.74	0.67	0.67	0.68	0.65	0.65	0.67	0.73	0.73	0.57	0.65	0.67	0.68	0.74	0.63	0.66	0.74	0.69	0.55	0.67	0.69	0.65	0.68
TDr1621004	0.95	0.94	0.89	0.94	0.88	0.88	0.88	0.88	0.93	0.91	0.9	0.93	0.94	0.96	0.72	0.71	0.6	0.69	0.71	0.66	0.68	0.66	0.69	0.7	0.7	0.69	0.7	0.65	0.63	0.64	0.67	0.68	0.61	0.69	0.72	0.61	0.68	0.65	0.64	0.7	0.63	0.64	0.72	0.65	0.71	0.65	0.7	0.65	0.65
TDr1621009	0.94	0.93	0.88	0.94	0.88	0.88	0.87	0.88	0.94	0.92	0.91	0.94	0.93	0.95	0.72	0.73	0.68	0.72	0.74	0.71	0.7	0.71	0.74	0.7	0.72	0.75	0.73	0.67	0.68	0.69	0.68	0.65	0.68	0.73	0.76	0.59	0.67	0.69	0.67	0.73	0.62	0.67	0.73	0.68	0.57	0.66	0.69	0.67	0.68
TDr1621010	0.95	0.95	0.9	0.95	0.9	0.9	0.9	0.9	0.93	0.93	0.92	0.96	0.95	0.94	0.72	0.7	0.62	0.7	0.72	0.7	0.69	0.65	0.71	0.72	0.74	0.74	0.7	0.6	0.63	0.64	0.69	0.7	0.67	0.7	0.74	0.5	0.66	0.6	0.66	0.74	0.6	0.66	0.75	0.67	0.55	0.68	0.68	0.67	0.61
TDr1621012	0.95	0.95	0.89	0.95	0.88	0.88	0.89	0.89	0.95	0.92	0.91	0.95	0.95	0.95	0.75	0.71	0.64	0.68	0.75	0.7	0.69	0.7	0.76	0.7	0.73	0.73	0.73	0.65	0.62	0.67	0.62	0.66	0.66	0.73	0.71	0.56	0.61	0.65	0.62	0.73	0.64	0.66	0.77	0.7	0.56	0.67	0.68	0.64	0.65
TDr1621013	0.93	0.93	0.87	0.93	0.86	0.86	0.86	0.86	0.92	0.9	0.89	0.92	0.93	0.94	0.7	0.67	0.64	0.68	0.67	0.65	0.66	0.62	0.69	0.64	0.68	0.68	0.7	0.65	0.65	0.67	0.66	0.65	0.67	0.65	0.65	0.67	0.65	0.67	0.65	0.71	0.63	0.65	0.67	0.66	0.68	0.66	0.65	0.65	0.66
TDr1621016	0.96	0.96	0.91	0.95	0.9	0.9	0.89	0.89	0.94	0.92	0.92	0.94	0.94	0.96	0.74	0.73	0.73	0.76	0.72	0.7	0.75	0.67	0.76	0.7	0.73	0.72	0.68	0.72	0.74	0.71	0.73	0.75	0.69	0.67	0.64	0.74	0.73	0.72	0.68	0.78	0.74	0.69	0.71	0.68	0.79	0.73	0.72	0.74	0.69
TDr1621017	0.95	0.95	0.91	0.94	0.9	0.9	0.89	0.89	0.93	0.92	0.93	0.94	0.95	0.95	0.76	0.71	0.72	0.73	0.71	0.66	0.71	0.67	0.73	0.68	0.69	0.71	0.71	0.74	0.74	0.72	0.72	0.75	0.7	0.68	0.66	0.7	0.73	0.72	0.71	0.73	0.71	0.7	0.72	0.73	0.71	0.76	0.64	0.72	0.71
TDr1621019	0.95	0.95	0.9	0.96	0.9	0.9	0.89	0.89	0.93	0.93	0.91	0.94	0.94	0.96	0.73	0.73	0.73	0.75	0.75	0.74	0.77	0.67	0.74	0.72	0.74	0.73	0.72	0.74	0.72	0.71	0.74	0.75	0.69	0.7	0.7	0.72	0.73	0.7	0.68	0.8	0.69	0.69	0.73	0.69	0.75	0.7	0.71	0.71	0.71
TDr1623701	0.95	0.95	0.92	0.95	0.91	0.91	0.9	0.9	0.94	0.92	0.92	0.94	0.95	0.95	0.71	0.36	0.72	0.69	0.71	0.66	0.7	0.61	0.68	0.61	0.68	0.7	0.7	0.66	0.73	0.69	0.75	0.75	0.68	0.64	0.69	0.7	0.74	0.69	0.7	0.71	0.72	0.68	0.72	0.7	0.75	0.72	0.68	0.73	0.69
TDr1652004	0.96	0.97	0.89	0.95	0.89	0.89	0.89	0.89	0.94	0.93	0.92	0.94	0.94	0.96	0.77	0.75	0.71	0.74	0.7	0.72	0.72	0.69	0.71	0.68	0.69	0.69	0.72	0.71	0.76	0.75	0.73	0.77	0.73	0.69	0.67	0.77	0.73	0.73	0.74	0.74	0.72	0.77	0.64	0.74	0.79	0.77	0.66	0.73	0.75
TDr1652005	0.94	0.94	0.89	0.94	0.88	0.88	0.88	0.88	0.94	0.92	0.92	0.94	0.94	0.96	0.74	0.71	0.74	0.71	0.73	0.72	0.72	0.69	0.76	0.68	0.72	0.71	0.69	0.72	0.72	0.75	0.71	0.73	0.73	0.72	0.71	0.71	0.74	0.74	0.72	0.69	0.71	0.74	0.71	0.74	0.72	0.75	0.69	0.7	0.74
TDr1655006	0.96	0.96	0.92	0.95	0.91	0.91	0.91	0.91	0.94	0.94	0.93	0.95	0.95	0.96	0.73	0.71	0.71	0.72	0.68	0.7	0.7	0.64	0.69	0.68	0.67	0.69	0.69	0.71	0.71	0.7	0.73	0.76	0.7	0.65	0.65	0.74	0.72	0.71	0.67	0.73	0.72	0.71	0.66	0.7	0.8	0.72	0.69	0.74	0.69
TDr1669009	0.94	0.94	0.88	0.94	0.87	0.87	0.88	0.88	0.92	0.92	0.91	0.94	0.93	0.95	0.68	0.71	0.69	0.72	0.72	0.72	0.71	0.66	0.71	0.71	0.72	0.69	0.72	0.71	0.72	0.73	0.7	0.73	0.72	0.66	0.68	0.69	0.71	0.69	0.71	0.71	0.7	0.72	0.67	0.72	0.75	0.75	0.68	0.72	0.7
TDr1669010	0.96	0.96	0.9	0.95	0.89	0.89	0.89	0.89	0.93	0.92	0.92	0.94	0.94	0.96	0.75	0.72	0.71	0.74	0.7	0.71	0.71	0.68	0.71	0.69	0.68	0.68	0.71	0.73	0.73	0.73	0.71	0.74	0.73	0.68	0.64	0.75	0.72	0.7	0.7	0.72	0.73	0.75	0.64	0.75	0.78	0.74	0.63	0.74	0.72
TDr1669013	0.94	0.94	0.89	0.94	0.88	0.88	0.88	0.88	0.92	0.92	0.91	0.93	0.94	0.95	0.67	0.7	0.72	0.75	0.74	0.7	0.73	0.65	0.72	0.69	0.7	0.71	0.73	0.72	0.74	0.74	0.75	0.76	0.74	0.64	0.69	0.7	0.74	0.74	0.74	0.72	0.7	0.74	0.7	0.73	0.75	0.74	0.66	0.75	0.72
TDr1669019	0.95	0.95	0.89	0.94	0.89	0.89	0.88	0.88	0.93	0.92	0.91	0.94	0.94	0.95	0.68	0.68	0.71	0.72	0.7	0.69	0.73	0.64	0.7	0.68	0.68	0.67	0.7	0.7	0.72	0.7	0.72	0.72	0.71	0.61	0.65	0.7	0.69	0.67	0.69	0.71	0.67	0.7	0.67	0.7	0.71	0.72	0.67	0.7	0.7
TDr1679004	0.95	0.95	0.91	0.96	0.9	0.9	0.9	0.9	0.94	0.92	0.93	0.94	0.95	0.96	0.76	0.7	0.72	0.73	0.68	0.7	0.72	0.66	0.7	0.69	0.69	0.7	0.7	0.72	0.75	0.71	0.7	0.74	0.7	0.66	0.63	0.75	0.7	0.69	0.69	0.75	0.73	0.74	0.66	0.72	0.8	0.72	0.63	0.72	0.71
TDr1679011	0.94	0.94	0.89	0.95	0.89	0.89	0.89	0.89	0.94	0.92	0.91	0.93	0.94	0.96	0.73	0.71	0.71	0.74	0.67	0.7	0.69	0.62	0.72	0.67	0.67	0.67	0.7	0.71	0.74	0.72	0.73	0.75	0.72	0.67	0.65	0.74	0.73	0.73	0.71	0.73	0.73	0.75	0.62	0.71	0.78	0.73	0.64	0.75	0.72
TDr1679070	0.95	0.95	0.9	0.94	0.9	0.9	0.9	0.9	0.94	0.93	0.92	0.95	0.95	0.95	0.71	0.74	0.7	0.73	0.69	0.72	0.74	0.67	0.72	0.72	0.71	0.71	0.7	0.72	0.73	0.74	0.75	0.75	0.73	0.62	0.65	0.72	0.75	0.74	0.74	0.75	0.68	0.75	0.71	0.72	0.74	0.75	0.68	0.76	0.74
TDr1684007	0.95	0.95	0.9	0.95	0.9	0.9	0.89	0.89	0.94	0.93	0.93	0.94	0.94	0.96	0.73	0.74	0.68	0.74	0.67	0.68	0.71	0.66	0.7	0.69	0.67	0.71	0.71	0.7	0.73	0.71	0.73	0.75	0.69	0.68	0.63	0.72	0.69	0.69	0.7	0.76	0.71	0.73	0.63	0.71	0.78	0.72	0.62	0.73	0.7
TDr1686091a	0.94	0.94	0.89	0.93	0.89	0.89	0.89	0.89	0.92	0.92	0.92	0.94	0.94	0.95	0.7	0.71	0.7	0.74	0.69	0.73	0.73	0.67	0.72	0.7	0.73	0.67	0.71	0.73	0.75	0.73	0.76	0.77	0.75	0.65	0.67	0.72	0.73	0.73	0.74	0.72	0.71	0.75	0.69	0.72	0.74	0.76	0.66	0.77	0.73
TDr1687106	0.96	0.96	0.91	0.95	0.91	0.91	0.91	0.91	0.94	0.93	0.92	0.95	0.95	0.95	0.74	0.71	0.7	0.72	0.68	0.68	0.7	0.67	0.71	0.7	0.71	0.69	0.7	0.71	0.74	0.72	0.72	0.73	0.69	0.69	0.61	0.73	0.7	0.74	0.7	0.74	0.72	0.69	0.72	0.72	0.76	0.73	0.67	0.73	0.7
TDr1689007	0.93	0.94	0.88	0.93	0.88	0.88	0.88	0.88	0.92	0.92	0.91	0.93	0.93	0.95	0.67	0.71	0.72	0.75	0.71	0.71	0.73	0.67	0.75	0.71	0.7	0.7	0.71	0.73	0.75	0.75	0.74	0.73	0.73	0.63	0.67	0.71	0.76	0.74	0.73	0.74	0.71	0.74	0.69	0.73	0.77	0.75	0.7	0.75	0.74
TDr1689247	0.94	0.94	0.87	0.93	0.87	0.87	0.87	0.87	0.94	0.9	0.89	0.93	0.93	0.95	0.74	0.72	0.73	0.69	0.77	0.68	0.7	0.7	0.75	0.69	0.7	0.71	0.73	0.71	0.72	0.75	0.7	0.73	0.73	0.75	0.74	0.73	0.71	0.74	0.72	0.7	0.7	0.73	0.77	0.72	0.71	0.73	0.71	0.7	0.73
TDr1691044	0.95	0.95	0.89	0.94	0.89	0.89	0.89	0.89	0.93	0.93	0.92	0.94	0.94	0.95	0.75	0.68	0.69	0.71	0.69	0.69	0.72	0.64	0.73	0.65	0.68	0.65	0.67	0.69	0.71	0.68	0.69	0.72	0.69	0.61	0.56	0.71	0.69	0.68	0.67	0.75	0.69	0.68	0.66	0.69	0.74	0.7	0.61	0.7	0.67
TDr1692017	0.94	0.94	0.89	0.94	0.89	0.89	0.88	0.88	0.92	0.92	0.91	0.94	0.93	0.96	0.72	0.7	0.72	0.72	0.75	0.69	0.75	0.7	0.74	0.66	0.71	0.69	0.74	0.74	0.75	0.73	0.73	0.74	0.71	0.58	0.7	0.68	0.73	0.74	0.72	0.74	0.69	0.7	0.74	0.73	0.74	0.71	0.63	0.72	0.71
TDr1709A	0.95	0.95	0.86	0.92	0.86	0.86	0.85	0.85	0.94	0.91	0.9	0.92	0.93	0.95	0.75	0.73	0.7	0.74	0.77	0.71	0.75	0.68	0.75	0.73	0.75	0.74	0.72	0.68	0.71	0.69	0.71	0.72	0.7	0.72	0.74	0.7	0.72	0.72	0.68	0.76	0.7	0.67	0.76	0.66	0.73	0.71	0.73	0.72	0.68
TDr1717	0.95	0.94	0.86	0.93	0.86	0.86	0.86	0.86	0.93	0.91	0.9	0.92	0.93	0.96	0.75	0.74	0.74	0.76	0.74	0.72	0.75	0.68	0.75	0.78	0.78	0.75	0.75	0.73	0.75	0.73	0.76	0.76	0.73	0.76	0.76	0.72	0.75	0.73	0.73	0.74	0.73	0.74	0.74	0.63	0.78	0.75	0.78	0.77	0.75
TDr1892	0.94	0.94	0.9	0.93	0.89	0.89	0.89	0.89	0.94	0.92	0.92	0.93	0.93	0.95	0.69	0.72	0.71	0.72	0.74	0.67	0.69	0.62	0.71	0.71	0.75	0.72	0.73	0.7	0.71	0.7	0.72	0.74	0.71	0.71	0.73	0.7	0.74	0.71	0.69	0.73	0.72	0.7	0.69	0.64	0.77	0.74	0.69	0.73	0.7
TDr1942	0.94	0.94	0.88	0.94	0.87	0.87	0.87	0.87	0.93	0.9	0.89	0.93	0.93	0.95	0.67	0.67	0.69	0.71	0.71	0.63	0.66	0.6	0.69	0.68	0.7	0.7	0.67	0.65	0.69	0.69	0.7	0.72	0.68	0.66	0.68	0.66	0.71	0.7	0.65	0.72	0.66	0.68	0.69	0.66	0.73	0.72	0.69	0.7	0.69
TDr2041B	0.95	0.95	0.9	0.95	0.89	0.89	0.89	0.89	0.93	0.92	0.92	0.93	0.94	0.95	0.71	0.7	0.7	0.73	0.67	0.67	0.72	0.65	0.73	0.74	0.73	0.7	0.71	0.69	0.7	0.7	0.72	0.74	0.69	0.67	0.66	0.72	0.7	0.7	0.69	0.7	0.7	0.7	0.74	0.71	0.76	0.73	0.67	0.73	0.71
TDr2042A	0.94	0.94	0.9	0.94	0.89	0.89	0.89	0.89	0.94	0.92	0.91	0.93	0.94	0.95	0.74	0.76	0.73	0.75	0.75	0.73	0.74	0.68	0.74	0.75	0.77	0.74	0.73	0.71	0.72	0.71	0.75	0.76	0.72	0.75	0.77	0.71	0.74	0.72	0.74	0.74	0.72	0.71	0.72	0.54	0.73	0.74	0.76	0.73	0.74
TDr2050	0.95	0.95	0.9	0.93	0.9	0.9	0.89	0.89	0.93	0.93	0.92	0.93	0.95	0.96	0.76	0.7	0.71	0.72	0.72	0.7	0.74	0.68	0.72	0.72	0.74	0.73	0.73	0.7	0.71	0.7	0.73	0.75	0.69	0.67	0.68	0.67	0.72	0.72	0.68	0.76	0.7	0.69	0.73	0.68	0.76	0.72	0.72	0.75	0.66
TDr2159A	0.94	0.94	0.88	0.94	0.87	0.87	0.88	0.88	0.92	0.91	0.9	0.93	0.93	0.96	0.69	0.71	0.68	0.73	0.72	0.65	0.68	0.59	0.69	0.68	0.72	0.71	0.7	0.65	0.68	0.66	0.7	0.74	0.68	0.7	0.7	0.68	0.72	0.67	0.68	0.72	0.69	0.67	0.66	0.57	0.74	0.71	0.69	0.73	0.67
TDr2210A	0.95	0.94	0.9	0.95	0.89	0.89	0.89	0.89	0.94	0.91	0.92	0.92	0.93	0.95	0.75	0.73	0.72	0.75	0.75	0.73	0.74	0.68	0.72	0.73	0.75	0.73	0.75	0.73	0.76	0.7	0.77	0.76	0.74	0.72	0.77	0.72	0.74	0.72	0.72	0.76	0.73	0.71	0.73	0.65	0.76	0.76	0.75	0.76	0.73
TDr2276A	0.95	0.95	0.89	0.95	0.89	0.89	0.89	0.89	0.94	0.91	0.91	0.93	0.94	0.96	0.71	0.73	0.73	0.75	0.75	0.69	0.72	0.63	0.73	0.74	0.75	0.73	0.73	0.72	0.72	0.71	0.71	0.76	0.72	0.73	0.71	0.72	0.75	0.72	0.71	0.75	0.72	0.71	0.68	0.68	0.78	0.75	0.71	0.76	0.73
TDr2363	0.95	0.95	0.91	0.95	0.9	0.9	0.9	0.9	0.93	0.94	0.92	0.94	0.95	0.96	0.74	0.71	0.68	0.73	0.66	0.68	0.7	0.63	0.65	0.7	0.7	0.72	0.7	0.68	0.71	0.68	0.7	0.73	0.69	0.67	0.67	0.69	0.7	0.68	0.69	0.73	0.69	0.68	0.66	0.7	0.74	0.71	0.66	0.74	0.67
TDr2491A	0.95	0.95	0.89	0.93	0.89	0.89	0.88	0.88	0.93	0.92	0.89	0.93	0.93	0.95	0.76	0.72	0.64	0.72	0.75	0.7	0.71	0.7	0.73	0.68	0.72	0.72	0.69	0.6	0.66	0.66	0.69	0.68	0.68	0.71	0.71	0.66	0.69	0.7	0.67	0.77	0.67	0.62	0.77	0.67	0.69	0.7	0.67	0.65	0.65
TDr2681	0.95	0.95	0.89	0.94	0.88	0.88	0.88	0.88	0.94	0.91	0.91	0.93	0.93	0.95	0.7	0.73	0.72	0.73	0.74	0.72	0.74	0.67	0.74	0.74	0.75	0.73	0.73	0.72	0.74	0.73	0.75	0.75	0.73	0.74	0.77	0.72	0.75	0.71	0.74	0.73	0.71	0.71	0.73	0.67	0.78	0.73	0.72	0.74	0.74
TDr2826A	0.94	0.94	0.88	0.93	0.88	0.88	0.88	0.88	0.93	0.9	0.89	0.92	0.93	0.95	0.69	0.71	0.66	0.7	0.73	0.63	0.71	0.64	0.71	0.7	0.73	0.69	0.67	0.63	0.68	0.66	0.7	0.72	0.68	0.7	0.7	0.67	0.69	0.7	0.67	0.66	0.68	0.65	0.75	0.64	0.72	0.71	0.7	0.66	0.67
TDr2946A	0.95	0.95	0.89	0.94	0.89	0.89	0.89	0.89	0.95	0.92	0.91	0.94	0.95	0.96	0.73	0.7	0.73	0.75	0.73	0.72	0.74	0.7	0.75	0.75	0.75	0.74	0.74	0.72	0.74	0.71	0.73	0.76	0.72	0.71	0.77	0.71	0.75	0.72	0.73	0.76	0.68	0.73	0.76	0.72	0.74	0.74	0.73	0.72	0.74
TDr2948A	0.95	0.94	0.89	0.95	0.89	0.89	0.88	0.88	0.93	0.91	0.91	0.93	0.94	0.96	0.71	0.72	0.72	0.75	0.73	0.65	0.71	0.64	0.72	0.69	0.73	0.72	0.74	0.71	0.71	0.72	0.7	0.74	0.72	0.73	0.71	0.72	0.73	0.7	0.7	0.74	0.69	0.71	0.67	0.68	0.76	0.73	0.69	0.73	0.71
TDr2965A	0.94	0.94	0.79	0.92	0.78	0.78	0.8	0.8	0.93	0.89	0.88	0.91	0.93	0.94	0.8	0.81	0.83	0.8	0.84	0.79	0.81	0.78	0.81	0.83	0.82	0.82	0.82	0.83	0.83	0.82	0.8	0.79	0.82	0.84	0.84	0.81	0.81	0.83	0.81	0.8	0.78	0.82	0.82	0.78	0.82	0.82	0.83	0.81	0.83
TDr3010	0.95	0.95	0.88	0.94	0.88	0.88	0.88	0.88	0.94	0.91	0.9	0.93	0.94	0.95	0.61	0.68	0.73	0.69	0.71	0.58	0.68	0.63	0.69	0.71	0.73	0.64	0.68	0.68	0.73	0.73	0.73	0.75	0.72	0.71	0.72	0.72	0.73	0.73	0.72	0.37	0.73	0.72	0.74	0.69	0.75	0.76	0.7	0.74	0.72
TDr8902475	0.94	0.94	0.88	0.94	0.87	0.87	0.87	0.88	0.93	0.92	0.91	0.93	0.94	0.96	0.7	0.72	0.69	0.73	0.71	0.67	0.7	0.62	0.72	0.7	0.71	0.7	0.7	0.69	0.71	0.7	0.73	0.74	0.71	0.71	0.71	0.7	0.74	0.69	0.7	0.71	0.7	0.69	0.71	0.62	0.75	0.72	0.72	0.74	0.71
TDr8902665	0.94	0.94	0.9	0.93	0.89	0.89	0.89	0.89	0.93	0.91	0.89	0.92	0.93	0.95	0.75	0.71	0.65	0.71	0.75	0.7	0.72	0.69	0.73	0.69	0.73	0.73	0.68	0.62	0.67	0.65	0.7	0.69	0.68	0.7	0.72	0.67	0.7	0.69	0.67	0.76	0.68	0.62	0.76	0.67	0.7	0.7	0.67	0.66	0.66
TDr8902677	0.94	0.94	0.89	0.94	0.89	0.89	0.89	0.89	0.93	0.92	0.91	0.94	0.94	0.96	0.74	0.76	0.72	0.74	0.76	0.72	0.73	0.68	0.73	0.75	0.76	0.73	0.74	0.71	0.71	0.71	0.75	0.76	0.73	0.75	0.78	0.74	0.75	0.72	0.75	0.75	0.73	0.72	0.72	0.54	0.74	0.76	0.76	0.73	0.73
TDr8900247	0.96	0.96	0.88	0.94	0.88	0.88	0.87	0.87	0.94	0.9	0.91	0.93	0.94	0.95	0.7	0.72	0.74	0.73	0.74	0.71	0.74	0.69	0.72	0.7	0.72	0.72	0.74	0.74	0.73	0.71	0.75	0.76	0.7	0.72	0.73	0.73	0.75	0.74	0.73	0.72	0.71	0.72	0.72	0.68	0.79	0.72	0.75	0.75	0.74
TDr8902157	0.95	0.95	0.89	0.94	0.89	0.89	0.88	0.88	0.93	0.91	0.91	0.94	0.94	0.95	0.71	0.74	0.7	0.76	0.73	0.67	0.71	0.63	0.71	0.71	0.74	0.73	0.72	0.69	0.72	0.71	0.7	0.74	0.72	0.73	0.69	0.71	0.74	0.7	0.7	0.74	0.71	0.71	0.7	0.69	0.78	0.75	0.7	0.73	0.71
TDr8902457	0.94	0.94	0.9	0.95	0.9	0.9	0.89	0.89	0.92	0.92	0.92	0.93	0.94	0.95	0.71	0.67	0.69	0.71	0.62	0.67	0.66	0.61	0.68	0.67	0.65	0.64	0.67	0.69	0.71	0.69	0.69	0.73	0.69	0.63	0.57	0.73	0.69	0.67	0.68	0.7	0.7	0.72	0.57	0.71	0.77	0.71	0.6	0.72	0.69
TDr8902565	0.94	0.94	0.87	0.94	0.87	0.87	0.87	0.87	0.94	0.91	0.9	0.94	0.94	0.95	0.68	0.73	0.74	0.73	0.79	0.72	0.74	0.71	0.75	0.74	0.76	0.73	0.75	0.75	0.77	0.77	0.73	0.75	0.75	0.74	0.78	0.74	0.76	0.76	0.76	0.74	0.69	0.75	0.73	0.72	0.73	0.77	0.74	0.76	0.74
TDr8902607	0.94	0.94	0.89	0.93	0.88	0.88	0.88	0.88	0.93	0.9	0.9	0.92	0.93	0.94	0.6	0.67	0.72	0.7	0.71	0.59	0.68	0.64	0.71	0.71	0.73	0.63	0.7	0.67	0.74	0.74	0.74	0.76	0.73	0.73	0.72	0.74	0.73	0.75	0.74	0.36	0.73	0.73	0.74	0.7	0.75	0.76	0.7	0.73	0.74
TDr8902626	0.96	0.96	0.89	0.94	0.89	0.89	0.89	0.89	0.94	0.92	0.92	0.94	0.95	0.96	0.77	0.69	0.75	0.75	0.71	0.71	0.74	0.67	0.7	0.72	0.72	0.76	0.71	0.73	0.76	0.76	0.77	0.77	0.75	0.7	0.72	0.73	0.75	0.75	0.73	0.73	0.72	0.72	0.77	0.72	0.74	0.75	0.74	0.78	0.74
TDr8902662	0.94	0.94	0.84	0.91	0.83	0.83	0.83	0.83	0.94	0.9	0.9	0.92	0.92	0.94	0.78	0.79	0.81	0.79	0.81	0.76	0.8	0.75	0.8	0.8	0.81	0.81	0.79	0.79	0.8	0.79	0.79	0.79	0.79	0.81	0.82	0.78	0.79	0.8	0.78	0.78	0.77	0.79	0.8	0.73	0.81	0.8	0.81	0.8	0.8
TDr8902789	0.94	0.94	0.82	0.92	0.82	0.82	0.83	0.83	0.93	0.9	0.89	0.92	0.93	0.95	0.79	0.79	0.82	0.79	0.82	0.77	0.81	0.75	0.8	0.81	0.82	0.8	0.79	0.8	0.81	0.8	0.79	0.8	0.79	0.81	0.82	0.79	0.79	0.81	0.78	0.78	0.77	0.79	0.81	0.74	0.81	0.81	0.81	0.81	0.81
TDr9501932	0.94	0.94	0.9	0.94	0.9	0.89	0.89	0.89	0.94	0.91	0.9	0.94	0.94	0.95	0.77	0.71	0.65	0.7	0.75	0.7	0.7	0.7	0.74	0.71	0.73	0.73	0.68	0.62	0.66	0.66	0.7	0.7	0.67	0.68	0.71	0.67	0.69	0.69	0.66	0.77	0.68	0.64	0.76	0.67	0.7	0.69	0.68	0.67	0.64
TDr9518531	0.95	0.95	0.88	0.94	0.88	0.88	0.88	0.88	0.93	0.91	0.9	0.93	0.94	0.95	0.58	0.69	0.72	0.69	0.71	0.57	0.68	0.64	0.69	0.71	0.73	0.64	0.69	0.67	0.73	0.74	0.73	0.75	0.74	0.72	0.71	0.73	0.72	0.74	0.72	0.36	0.72	0.72	0.74	0.7	0.74	0.74	0.69	0.73	0.73
TDr9518544	0.95	0.95	0.88	0.94	0.89	0.89	0.88	0.88	0.93	0.91	0.91	0.94	0.93	0.94	0.68	0.74	0.73	0.72	0.76	0.73	0.74	0.69	0.76	0.76	0.74	0.74	0.75	0.74	0.72	0.74	0.7	0.73	0.75	0.73	0.76	0.68	0.73	0.72	0.73	0.73	0.68	0.74	0.75	0.69	0.7	0.76	0.75	0.72	0.74
TDr9518988a	0.94	0.94	0.81	0.92	0.8	0.8	0.82	0.82	0.94	0.9	0.9	0.92	0.93	0.94	0.79	0.8	0.82	0.8	0.83	0.79	0.82	0.78	0.81	0.82	0.82	0.82	0.81	0.81	0.82	0.81	0.79	0.8	0.81	0.83	0.84	0.8	0.81	0.82	0.8	0.79	0.78	0.81	0.81	0.77	0.81	0.82	0.82	0.81	0.82
TDr9519156	0.96	0.96	0.91	0.94	0.9	0.9	0.89	0.89	0.94	0.92	0.91	0.95	0.94	0.96	0.72	0.74	0.72	0.74	0.75	0.71	0.72	0.67	0.72	0.74	0.73	0.74	0.71	0.69	0.72	0.71	0.73	0.76	0.72	0.71	0.73	0.71	0.74	0.71	0.72	0.74	0.71	0.68	0.75	0.67	0.74	0.73	0.74	0.73	0.68
TDr9519158	0.93	0.93	0.8	0.92	0.8	0.8	0.81	0.81	0.93	0.89	0.88	0.92	0.93	0.94	0.76	0.76	0.76	0.76	0.8	0.75	0.78	0.74	0.78	0.78	0.78	0.77	0.77	0.76	0.77	0.76	0.74	0.74	0.76	0.78	0.79	0.73	0.74	0.77	0.75	0.78	0.72	0.75	0.77	0.71	0.7	0.77	0.79	0.76	0.77
TDr9519177	0.95	0.95	0.91	0.94	0.9	0.9	0.89	0.89	0.94	0.92	0.91	0.95	0.94	0.95	0.71	0.67	0.68	0.7	0.73	0.67	0.67	0.66	0.7	0.63	0.68	0.68	0.68	0.65	0.7	0.67	0.71	0.7	0.67	0.64	0.67	0.64	0.69	0.69	0.67	0.69	0.69	0.65	0.76	0.68	0.69	0.69	0.64	0.68	0.67
TDr9500793	0.94	0.94	0.87	0.93	0.86	0.86	0.86	0.86	0.92	0.89	0.88	0.92	0.92	0.95	0.67	0.69	0.68	0.69	0.7	0.66	0.68	0.63	0.7	0.69	0.71	0.67	0.68	0.64	0.66	0.64	0.69	0.71	0.66	0.65	0.69	0.69	0.7	0.64	0.67	0.7	0.66	0.64	0.68	0.56	0.72	0.69	0.7	0.68	0.66
TDr95010932	0.94	0.94	0.89	0.94	0.89	0.89	0.88	0.88	0.93	0.91	0.91	0.94	0.95	0.96	0.7	0.71	0.71	0.75	0.73	0.66	0.71	0.63	0.72	0.71	0.73	0.72	0.71	0.69	0.71	0.71	0.7	0.74	0.7	0.71	0.7	0.69	0.72	0.69	0.69	0.73	0.69	0.71	0.69	0.67	0.76	0.73	0.7	0.72	0.71
TDr9518988	0.93	0.93	0.89	0.94	0.89	0.89	0.88	0.88	0.93	0.92	0.91	0.94	0.94	0.95	0.75	0.76	0.74	0.76	0.77	0.74	0.75	0.7	0.76	0.77	0.78	0.75	0.76	0.74	0.73	0.73	0.76	0.77	0.74	0.78	0.79	0.75	0.76	0.74	0.75	0.76	0.74	0.74	0.72	0.58	0.77	0.77	0.78	0.76	0.75
TDr9519188	0.94	0.94	0.9	0.95	0.9	0.9	0.89	0.89	0.95	0.92	0.91	0.95	0.94	0.95	0.73	0.69	0.71	0.69	0.69	0.68	0.69	0.67	0.68	0.69	0.71	0.71	0.67	0.68	0.72	0.7	0.74	0.73	0.69	0.66	0.69	0.67	0.73	0.7	0.72	0.71	0.71	0.69	0.72	0.69	0.73	0.73	0.69	0.7	0.7
TDr9600582	0.94	0.94	0.91	0.94	0.9	0.9	0.89	0.89	0.95	0.92	0.91	0.93	0.94	0.96	0.71	0.72	0.69	0.74	0.72	0.73	0.7	0.69	0.73	0.68	0.68	0.75	0.73	0.7	0.72	0.73	0.72	0.74	0.74	0.73	0.73	0.71	0.73	0.7	0.71	0.75	0.69	0.71	0.72	0.7	0.72	0.75	0.73	0.71	0.69
TDr9600629	0.94	0.94	0.9	0.94	0.89	0.89	0.88	0.88	0.91	0.91	0.91	0.93	0.94	0.95	0.71	0.73	0.72	0.76	0.72	0.67	0.71	0.62	0.7	0.71	0.75	0.72	0.72	0.69	0.71	0.69	0.72	0.76	0.7	0.71	0.69	0.72	0.73	0.69	0.69	0.75	0.71	0.7	0.71	0.68	0.77	0.75	0.7	0.74	0.7
TDr9601621	0.95	0.95	0.91	0.94	0.9	0.9	0.89	0.89	0.95	0.92	0.91	0.94	0.94	0.95	0.7	0.66	0.68	0.7	0.74	0.67	0.67	0.67	0.7	0.61	0.66	0.67	0.69	0.65	0.69	0.69	0.71	0.71	0.67	0.65	0.68	0.65	0.69	0.7	0.68	0.67	0.7	0.65	0.76	0.68	0.69	0.69	0.65	0.69	0.68
TDr9601818	0.95	0.95	0.88	0.93	0.88	0.88	0.87	0.87	0.94	0.92	0.9	0.94	0.94	0.95	0.75	0.71	0.65	0.72	0.73	0.7	0.71	0.66	0.73	0.7	0.73	0.72	0.68	0.63	0.68	0.66	0.69	0.71	0.68	0.68	0.7	0.66	0.7	0.7	0.66	0.77	0.67	0.63	0.75	0.65	0.7	0.7	0.68	0.68	0.66
TDr9619158	0.96	0.96	0.89	0.94	0.89	0.89	0.89	0.89	0.94	0.92	0.92	0.95	0.95	0.96	0.76	0.68	0.73	0.73	0.69	0.7	0.72	0.67	0.68	0.7	0.71	0.75	0.72	0.72	0.75	0.75	0.76	0.77	0.74	0.7	0.72	0.71	0.75	0.73	0.73	0.72	0.7	0.71	0.77	0.72	0.72	0.76	0.73	0.76	0.74
TDr9601932	0.94	0.94	0.9	0.94	0.9	0.9	0.89	0.89	0.93	0.92	0.92	0.94	0.94	0.95	0.73	0.73	0.71	0.74	0.73	0.72	0.72	0.66	0.72	0.74	0.76	0.74	0.73	0.7	0.71	0.7	0.74	0.76	0.7	0.73	0.75	0.72	0.74	0.72	0.72	0.75	0.72	0.69	0.71	0.54	0.73	0.74	0.75	0.74	0.71
TDr9602607	0.95	0.95	0.9	0.95	0.89	0.89	0.89	0.89	0.95	0.92	0.91	0.94	0.95	0.96	0.73	0.68	0.7	0.69	0.7	0.69	0.68	0.68	0.67	0.69	0.71	0.71	0.71	0.68	0.71	0.7	0.74	0.73	0.7	0.67	0.7	0.67	0.72	0.71	0.72	0.71	0.67	0.69	0.73	0.66	0.72	0.73	0.7	0.71	0.71
TDr9602626	0.94	0.94	0.83	0.92	0.83	0.83	0.83	0.83	0.94	0.9	0.89	0.92	0.93	0.95	0.78	0.79	0.81	0.79	0.81	0.77	0.8	0.75	0.79	0.8	0.82	0.81	0.79	0.79	0.79	0.78	0.78	0.77	0.78	0.81	0.82	0.78	0.78	0.8	0.77	0.78	0.76	0.78	0.8	0.74	0.81	0.8	0.81	0.8	0.8
TDr9700205	0.95	0.95	0.89	0.94	0.9	0.9	0.9	0.9	0.95	0.93	0.93	0.95	0.94	0.95	0.73	0.73	0.71	0.74	0.74	0.72	0.72	0.68	0.77	0.75	0.77	0.75	0.72	0.71	0.75	0.74	0.74	0.76	0.74	0.72	0.77	0.67	0.74	0.72	0.73	0.75	0.66	0.73	0.76	0.72	0.71	0.79	0.74	0.75	0.74
TDr9700632	0.95	0.95	0.89	0.95	0.89	0.89	0.89	0.89	0.94	0.93	0.91	0.95	0.94	0.94	0.69	0.72	0.72	0.74	0.77	0.7	0.75	0.69	0.73	0.74	0.76	0.73	0.75	0.74	0.75	0.75	0.76	0.78	0.74	0.73	0.78	0.71	0.77	0.74	0.76	0.75	0.72	0.73	0.75	0.7	0.75	0.76	0.75	0.76	0.73
TDr9700777	0.94	0.94	0.89	0.94	0.89	0.89	0.89	0.89	0.94	0.92	0.91	0.93	0.94	0.95	0.69	0.75	0.73	0.75	0.75	0.72	0.74	0.67	0.73	0.74	0.77	0.76	0.73	0.71	0.74	0.71	0.77	0.74	0.73	0.73	0.78	0.68	0.75	0.69	0.73	0.77	0.68	0.72	0.74	0.68	0.71	0.75	0.73	0.74	0.72
TDr9700793	0.95	0.95	0.89	0.93	0.89	0.89	0.88	0.88	0.92	0.91	0.9	0.93	0.93	0.95	0.62	0.68	0.73	0.71	0.72	0.59	0.7	0.64	0.7	0.7	0.74	0.65	0.67	0.68	0.75	0.72	0.74	0.75	0.71	0.7	0.72	0.72	0.73	0.75	0.72	0.46	0.73	0.71	0.74	0.68	0.76	0.75	0.71	0.74	0.73
TDr9700840	0.94	0.94	0.9	0.94	0.89	0.89	0.89	0.89	0.94	0.93	0.91	0.94	0.94	0.96	0.75	0.76	0.72	0.76	0.75	0.73	0.74	0.69	0.73	0.76	0.77	0.74	0.74	0.71	0.72	0.72	0.76	0.77	0.74	0.76	0.76	0.72	0.76	0.73	0.74	0.76	0.73	0.72	0.72	0.57	0.75	0.75	0.76	0.74	0.74
TDr9700917	0.95	0.95	0.9	0.94	0.89	0.89	0.88	0.88	0.94	0.91	0.91	0.94	0.94	0.96	0.68	0.69	0.69	0.71	0.68	0.65	0.69	0.64	0.7	0.65	0.68	0.68	0.67	0.67	0.7	0.69	0.71	0.73	0.71	0.69	0.71	0.69	0.72	0.68	0.7	0.67	0.68	0.68	0.72	0.67	0.71	0.72	0.71	0.7	0.69
TDr9700588	0.95	0.95	0.89	0.94	0.89	0.89	0.89	0.89	0.95	0.92	0.9	0.94	0.94	0.95	0.76	0.72	0.64	0.71	0.75	0.7	0.71	0.68	0.74	0.68	0.72	0.73	0.69	0.61	0.67	0.66	0.69	0.68	0.68	0.7	0.71	0.67	0.7	0.7	0.67	0.75	0.67	0.62	0.76	0.68	0.68	0.69	0.67	0.63	0.65
TDr9700940	0.95	0.95	0.9	0.94	0.9	0.9	0.9	0.9	0.95	0.93	0.93	0.94	0.94	0.96	0.75	0.75	0.73	0.77	0.75	0.73	0.73	0.69	0.77	0.76	0.78	0.77	0.72	0.73	0.76	0.73	0.76	0.76	0.73	0.7	0.77	0.69	0.76	0.74	0.74	0.79	0.7	0.74	0.76	0.7	0.75	0.78	0.76	0.77	0.74
TDr9702677	0.95	0.94	0.9	0.95	0.89	0.89	0.89	0.89	0.93	0.92	0.92	0.93	0.94	0.96	0.71	0.73	0.72	0.75	0.74	0.68	0.72	0.63	0.73	0.73	0.75	0.75	0.72	0.7	0.72	0.72	0.72	0.76	0.72	0.74	0.71	0.72	0.73	0.72	0.7	0.76	0.72	0.72	0.7	0.68	0.78	0.76	0.72	0.74	0.72
TDr9702789	0.95	0.94	0.88	0.94	0.88	0.88	0.87	0.87	0.94	0.91	0.91	0.93	0.94	0.95	0.73	0.69	0.73	0.73	0.73	0.72	0.73	0.69	0.74	0.73	0.74	0.75	0.72	0.7	0.72	0.69	0.72	0.75	0.69	0.71	0.75	0.7	0.73	0.71	0.72	0.74	0.68	0.72	0.74	0.69	0.73	0.73	0.72	0.71	0.72
TDr9900840	0.94	0.94	0.88	0.94	0.87	0.87	0.87	0.87	0.94	0.92	0.91	0.94	0.93	0.95	0.74	0.76	0.73	0.74	0.76	0.74	0.74	0.71	0.74	0.76	0.75	0.74	0.75	0.74	0.74	0.75	0.74	0.75	0.74	0.77	0.78	0.73	0.74	0.75	0.76	0.75	0.72	0.73	0.72	0.6	0.73	0.77	0.75	0.72	0.76
TDr9902607	0.95	0.94	0.9	0.94	0.89	0.89	0.89	0.89	0.93	0.92	0.92	0.94	0.94	0.95	0.71	0.71	0.71	0.75	0.72	0.66	0.72	0.62	0.72	0.71	0.74	0.72	0.72	0.69	0.69	0.69	0.69	0.74	0.7	0.72	0.67	0.7	0.71	0.69	0.69	0.73	0.7	0.68	0.7	0.67	0.76	0.74	0.69	0.73	0.68
TDr9902626	0.95	0.95	0.89	0.94	0.89	0.89	0.89	0.89	0.94	0.91	0.91	0.94	0.93	0.94	0.68	0.73	0.71	0.72	0.76	0.72	0.73	0.67	0.74	0.73	0.73	0.76	0.73	0.7	0.7	0.72	0.72	0.74	0.73	0.71	0.74	0.66	0.73	0.72	0.71	0.74	0.69	0.72	0.74	0.65	0.71	0.74	0.75	0.74	0.71
TDr9902789	0.94	0.94	0.89	0.93	0.88	0.88	0.87	0.88	0.92	0.91	0.91	0.93	0.93	0.95	0.73	0.72	0.71	0.73	0.74	0.7	0.74	0.66	0.71	0.74	0.76	0.74	0.71	0.7	0.69	0.67	0.73	0.74	0.7	0.74	0.74	0.7	0.72	0.69	0.71	0.74	0.7	0.7	0.71	0.52	0.73	0.7	0.73	0.72	0.7
TDr9902793	0.95	0.95	0.89	0.93	0.88	0.88	0.88	0.88	0.94	0.91	0.89	0.94	0.93	0.95	0.77	0.73	0.65	0.71	0.75	0.7	0.71	0.7	0.72	0.71	0.73	0.74	0.68	0.64	0.67	0.66	0.69	0.67	0.67	0.7	0.71	0.67	0.69	0.7	0.67	0.77	0.67	0.63	0.77	0.66	0.7	0.68	0.68	0.65	0.63
TDr9900058	0.93	0.93	0.83	0.91	0.82	0.82	0.83	0.83	0.92	0.89	0.89	0.91	0.92	0.94	0.77	0.78	0.78	0.78	0.81	0.75	0.78	0.74	0.77	0.79	0.8	0.78	0.78	0.77	0.77	0.76	0.77	0.76	0.77	0.79	0.81	0.77	0.77	0.78	0.76	0.78	0.74	0.76	0.79	0.71	0.8	0.78	0.79	0.77	0.77
TDr9900588	0.95	0.95	0.91	0.95	0.9	0.9	0.9	0.9	0.96	0.92	0.92	0.95	0.94	0.96	0.72	0.68	0.7	0.68	0.7	0.67	0.67	0.68	0.68	0.7	0.71	0.7	0.68	0.67	0.71	0.68	0.73	0.73	0.68	0.65	0.68	0.68	0.71	0.71	0.71	0.72	0.69	0.68	0.71	0.67	0.73	0.73	0.68	0.7	0.7
TDr9900789	0.95	0.95	0.9	0.95	0.9	0.9	0.9	0.9	0.95	0.93	0.92	0.95	0.94	0.96	0.71	0.7	0.71	0.71	0.74	0.68	0.71	0.63	0.7	0.7	0.73	0.72	0.71	0.67	0.68	0.67	0.71	0.73	0.68	0.68	0.73	0.69	0.71	0.7	0.69	0.72	0.7	0.68	0.72	0.66	0.73	0.72	0.72	0.71	0.7
TDr9901932	0.96	0.96	0.89	0.94	0.89	0.89	0.9	0.9	0.94	0.93	0.92	0.94	0.95	0.96	0.75	0.69	0.74	0.74	0.71	0.71	0.71	0.67	0.69	0.7	0.7	0.74	0.69	0.71	0.74	0.75	0.76	0.77	0.74	0.69	0.72	0.72	0.75	0.74	0.74	0.73	0.69	0.71	0.77	0.72	0.72	0.76	0.73	0.76	0.73
TDr9902067	0.93	0.93	0.84	0.91	0.83	0.83	0.83	0.83	0.93	0.89	0.89	0.92	0.93	0.94	0.76	0.77	0.78	0.76	0.79	0.75	0.78	0.73	0.77	0.78	0.78	0.77	0.77	0.77	0.77	0.76	0.76	0.77	0.76	0.78	0.79	0.77	0.76	0.77	0.75	0.77	0.74	0.77	0.77	0.71	0.8	0.78	0.78	0.77	0.78
TDr9902562	0.94	0.94	0.88	0.93	0.88	0.88	0.88	0.88	0.93	0.91	0.9	0.93	0.93	0.94	0.62	0.71	0.73	0.7	0.72	0.61	0.69	0.66	0.72	0.72	0.74	0.65	0.69	0.69	0.75	0.73	0.75	0.77	0.74	0.73	0.72	0.74	0.74	0.76	0.74	0.38	0.74	0.74	0.75	0.71	0.76	0.75	0.71	0.74	0.74
TDr9902605	0.94	0.94	0.86	0.93	0.86	0.86	0.86	0.86	0.93	0.9	0.89	0.92	0.93	0.94	0.6	0.69	0.74	0.68	0.71	0.59	0.68	0.65	0.71	0.71	0.73	0.63	0.7	0.7	0.75	0.75	0.75	0.75	0.75	0.73	0.73	0.75	0.74	0.75	0.73	0.25	0.73	0.75	0.73	0.73	0.73	0.76	0.69	0.73	0.76
TDr9902608	0.93	0.93	0.87	0.93	0.87	0.87	0.87	0.87	0.93	0.91	0.91	0.93	0.94	0.95	0.67	0.73	0.73	0.73	0.79	0.73	0.73	0.71	0.76	0.74	0.76	0.73	0.76	0.75	0.76	0.76	0.72	0.73	0.75	0.74	0.78	0.72	0.75	0.76	0.75	0.74	0.69	0.75	0.73	0.72	0.72	0.77	0.75	0.75	0.74
TDr9902652	0.94	0.94	0.89	0.93	0.89	0.89	0.88	0.88	0.93	0.91	0.9	0.92	0.93	0.95	0.59	0.67	0.72	0.7	0.72	0.57	0.69	0.62	0.71	0.7	0.74	0.63	0.68	0.66	0.73	0.7	0.74	0.75	0.71	0.69	0.71	0.71	0.73	0.72	0.69	0.49	0.73	0.71	0.73	0.67	0.74	0.75	0.7	0.74	0.7
TDr99026526	0.94	0.94	0.89	0.94	0.88	0.88	0.88	0.88	0.93	0.92	0.91	0.93	0.94	0.95	0.74	0.75	0.71	0.74	0.75	0.72	0.72	0.69	0.73	0.75	0.76	0.74	0.75	0.71	0.71	0.71	0.75	0.76	0.74	0.76	0.78	0.72	0.74	0.72	0.75	0.75	0.72	0.72	0.72	0.55	0.74	0.76	0.76	0.73	0.74
TDr9902677	0.95	0.95	0.82	0.92	0.81	0.81	0.82	0.82	0.94	0.9	0.9	0.92	0.93	0.95	0.79	0.8	0.83	0.8	0.83	0.78	0.81	0.77	0.81	0.82	0.83	0.82	0.81	0.81	0.82	0.81	0.79	0.8	0.8	0.83	0.84	0.8	0.8	0.82	0.8	0.79	0.78	0.81	0.82	0.76	0.82	0.82	0.83	0.81	0.81
TDrAgbanwobe	0.54	0.54	0.97	0.7	0.96	0.96	0.93	0.93	0.74	0.88	0.89	0.84	0.82	0.72	0.95	0.95	0.95	0.95	0.96	0.95	0.95	0.95	0.96	0.96	0.95	0.95	0.96	0.95	0.95	0.95	0.95	0.95	0.94	0.94	0.95	0.95	0.95	0.95	0.94	0.95	0.94	0.96	0.95	0.94	0.95	0.96	0.95	0.95	0.94
TDrAgwekachi	0.93	0.93	0.85	0.85	0.84	0.84	0.85	0.85	0.9	0.84	0.87	0.91	0.91	0.93	0.9	0.91	0.92	0.9	0.93	0.9	0.9	0.91	0.91	0.91	0.9	0.91	0.9	0.92	0.92	0.92	0.92	0.9	0.91	0.91	0.92	0.91	0.9	0.92	0.91	0.9	0.9	0.91	0.92	0.9	0.9	0.92	0.91	0.92	0.92
TDrAjimokunu	0.7	0.7	0.97	0.78	0.96	0.96	0.94	0.94	0.77	0.9	0.9	0.85	0.84	0.71	0.94	0.94	0.95	0.94	0.96	0.95	0.95	0.95	0.96	0.95	0.95	0.95	0.95	0.95	0.95	0.95	0.96	0.96	0.95	0.95	0.95	0.95	0.95	0.95	0.94	0.94	0.95	0.96	0.95	0.94	0.94	0.95	0.95	0.96	0.94
TDrAkoko	0.95	0.95	0.82	0.87	0.82	0.82	0.84	0.84	0.93	0.86	0.89	0.93	0.93	0.95	0.91	0.92	0.92	0.91	0.93	0.89	0.91	0.91	0.91	0.91	0.9	0.91	0.9	0.92	0.92	0.92	0.92	0.91	0.91	0.91	0.92	0.91	0.91	0.92	0.92	0.9	0.91	0.91	0.92	0.9	0.91	0.92	0.91	0.92	0.92
TDrAkokoOjeowode	0.75	0.76	0.95	0.74	0.95	0.95	0.91	0.91	0.69	0.86	0.87	0.81	0.81	0.78	0.94	0.95	0.95	0.95	0.95	0.94	0.94	0.94	0.96	0.95	0.94	0.94	0.96	0.94	0.96	0.95	0.94	0.96	0.95	0.94	0.94	0.94	0.95	0.94	0.95	0.94	0.95	0.96	0.95	0.95	0.95	0.95	0.95	0.95	0.94
TDrAkunchi	0.77	0.77	0.95	0.75	0.95	0.95	0.91	0.91	0.7	0.86	0.87	0.82	0.81	0.79	0.94	0.95	0.95	0.95	0.96	0.95	0.94	0.95	0.96	0.95	0.94	0.94	0.96	0.94	0.96	0.95	0.95	0.96	0.95	0.94	0.95	0.94	0.95	0.95	0.95	0.94	0.95	0.96	0.95	0.95	0.95	0.95	0.95	0.96	0.94
TDrAkwuchi	0.77	0.77	0.92	0.75	0.92	0.92	0.88	0.88	0.74	0.87	0.85	0.82	0.81	0.83	0.94	0.93	0.94	0.93	0.95	0.93	0.94	0.93	0.94	0.94	0.94	0.94	0.93	0.93	0.94	0.94	0.94	0.94	0.94	0.93	0.95	0.93	0.94	0.94	0.93	0.93	0.92	0.95	0.94	0.93	0.93	0.93	0.94	0.94	0.93
TDrAloshie	0.95	0.95	0.86	0.95	0.87	0.87	0.89	0.89	0.96	0.94	0.94	0.96	0.97	0.97	0.87	0.88	0.88	0.87	0.89	0.86	0.88	0.87	0.88	0.88	0.88	0.87	0.88	0.88	0.88	0.89	0.85	0.84	0.88	0.9	0.89	0.88	0.85	0.89	0.88	0.85	0.85	0.88	0.87	0.87	0.86	0.88	0.89	0.85	0.89
TDrAlumaco	0.69	0.69	0.97	0.73	0.96	0.96	0.93	0.93	0.76	0.88	0.89	0.85	0.84	0.73	0.95	0.94	0.96	0.95	0.96	0.95	0.95	0.94	0.95	0.95	0.95	0.94	0.94	0.95	0.95	0.94	0.95	0.95	0.95	0.94	0.95	0.95	0.95	0.95	0.94	0.94	0.94	0.95	0.94	0.95	0.94	0.95	0.95	0.96	0.95
TDrAmi	0.78	0.78	0.96	0.74	0.95	0.95	0.92	0.92	0.76	0.87	0.88	0.83	0.82	0.76	0.94	0.94	0.95	0.94	0.95	0.93	0.94	0.93	0.95	0.94	0.94	0.94	0.94	0.94	0.95	0.93	0.94	0.94	0.94	0.94	0.95	0.94	0.95	0.94	0.94	0.94	0.94	0.95	0.93	0.93	0.93	0.95	0.94	0.95	0.94
TDrAmula	0.74	0.74	0.97	0.72	0.97	0.97	0.94	0.94	0.74	0.9	0.91	0.87	0.86	0.8	0.95	0.95	0.96	0.96	0.97	0.96	0.96	0.96	0.96	0.96	0.96	0.95	0.97	0.96	0.96	0.96	0.96	0.96	0.96	0.95	0.96	0.96	0.96	0.96	0.96	0.95	0.95	0.96	0.95	0.95	0.95	0.96	0.95	0.96	0.96
TDrAnyamayowaGboko	0.74	0.74	0.97	0.72	0.97	0.97	0.95	0.95	0.74	0.9	0.91	0.87	0.86	0.8	0.95	0.95	0.96	0.96	0.97	0.96	0.96	0.95	0.96	0.96	0.96	0.95	0.97	0.96	0.96	0.96	0.97	0.96	0.96	0.95	0.96	0.96	0.96	0.96	0.96	0.95	0.95	0.96	0.95	0.95	0.95	0.96	0.95	0.96	0.96
TDrAwanoba	0.74	0.74	0.97	0.72	0.97	0.97	0.94	0.94	0.74	0.9	0.91	0.86	0.85	0.8	0.95	0.95	0.96	0.96	0.97	0.96	0.96	0.95	0.96	0.96	0.95	0.95	0.97	0.96	0.96	0.96	0.96	0.96	0.96	0.95	0.96	0.96	0.96	0.96	0.96	0.95	0.95	0.96	0.95	0.95	0.95	0.96	0.95	0.96	0.96
TDrAwonbaAuchi	0.79	0.78	0.96	0.78	0.95	0.95	0.93	0.93	0.78	0.89	0.9	0.83	0.84	0.72	0.95	0.95	0.96	0.95	0.96	0.95	0.95	0.95	0.95	0.95	0.95	0.94	0.95	0.95	0.96	0.95	0.96	0.96	0.96	0.95	0.96	0.95	0.96	0.96	0.95	0.95	0.95	0.97	0.95	0.95	0.94	0.95	0.96	0.96	0.95
TDrAyamayowa	0.95	0.95	0.71	0.9	0.71	0.71	0.77	0.77	0.94	0.85	0.86	0.91	0.93	0.96	0.89	0.91	0.91	0.9	0.91	0.89	0.9	0.9	0.9	0.9	0.89	0.9	0.9	0.91	0.91	0.92	0.9	0.89	0.91	0.91	0.91	0.9	0.89	0.92	0.9	0.89	0.89	0.91	0.9	0.89	0.89	0.91	0.91	0.9	0.92
TDrCheyol	0.8	0.81	0.96	0.78	0.95	0.95	0.93	0.93	0.78	0.89	0.9	0.83	0.84	0.72	0.95	0.95	0.96	0.95	0.96	0.95	0.95	0.95	0.96	0.95	0.95	0.94	0.95	0.95	0.96	0.95	0.96	0.96	0.96	0.94	0.96	0.94	0.95	0.96	0.95	0.95	0.95	0.97	0.95	0.95	0.94	0.95	0.95	0.96	0.95
TDrDente	0.95	0.95	0.86	0.95	0.87	0.87	0.89	0.89	0.96	0.95	0.94	0.96	0.97	0.97	0.87	0.88	0.88	0.87	0.88	0.86	0.88	0.87	0.88	0.88	0.88	0.87	0.88	0.88	0.88	0.89	0.85	0.84	0.88	0.9	0.89	0.88	0.85	0.89	0.88	0.86	0.85	0.88	0.87	0.87	0.86	0.88	0.89	0.85	0.89
TDrEbute	0.81	0.81	0.94	0.68	0.93	0.93	0.9	0.9	0.76	0.82	0.87	0.85	0.85	0.83	0.92	0.92	0.93	0.92	0.93	0.91	0.91	0.91	0.92	0.92	0.91	0.92	0.92	0.92	0.92	0.92	0.93	0.93	0.91	0.91	0.92	0.92	0.92	0.93	0.92	0.92	0.92	0.92	0.91	0.91	0.92	0.93	0.91	0.93	0.93
TDrEhobia	0.75	0.75	0.97	0.77	0.97	0.97	0.95	0.95	0.78	0.89	0.9	0.82	0.82	0.7	0.96	0.95	0.95	0.95	0.97	0.96	0.95	0.96	0.96	0.95	0.96	0.95	0.96	0.95	0.96	0.95	0.96	0.96	0.96	0.96	0.96	0.95	0.96	0.95	0.95	0.95	0.95	0.96	0.95	0.95	0.95	0.96	0.96	0.96	0.95
TDrEHURU	0.64	0.64	0.93	0.81	0.92	0.92	0.89	0.89	0.81	0.87	0.87	0.84	0.87	0.83	0.91	0.92	0.93	0.92	0.95	0.91	0.92	0.92	0.94	0.91	0.92	0.9	0.93	0.92	0.92	0.92	0.92	0.92	0.92	0.92	0.94	0.93	0.92	0.92	0.93	0.92	0.92	0.94	0.93	0.91	0.92	0.92	0.92	0.92	0.92
TDrFakestaGboko	0.7	0.68	0.96	0.8	0.96	0.96	0.94	0.94	0.79	0.9	0.9	0.84	0.85	0.74	0.94	0.94	0.94	0.93	0.96	0.93	0.94	0.94	0.95	0.94	0.95	0.93	0.94	0.94	0.94	0.93	0.94	0.94	0.94	0.95	0.96	0.93	0.95	0.94	0.94	0.93	0.94	0.95	0.94	0.93	0.93	0.95	0.95	0.94	0.94
TDrFakesta	0.96	0.95	0.86	0.95	0.86	0.86	0.89	0.89	0.96	0.94	0.94	0.96	0.96	0.97	0.87	0.88	0.88	0.87	0.89	0.86	0.88	0.87	0.88	0.88	0.88	0.87	0.88	0.89	0.88	0.89	0.85	0.84	0.88	0.9	0.89	0.88	0.85	0.89	0.88	0.86	0.85	0.88	0.87	0.87	0.86	0.88	0.89	0.86	0.89
TDrGBANGU	0.75	0.75	0.97	0.78	0.96	0.96	0.94	0.94	0.79	0.9	0.91	0.85	0.84	0.71	0.96	0.95	0.95	0.94	0.96	0.95	0.95	0.95	0.96	0.95	0.96	0.95	0.95	0.95	0.95	0.95	0.96	0.95	0.95	0.95	0.96	0.94	0.95	0.95	0.94	0.94	0.95	0.96	0.96	0.95	0.94	0.95	0.96	0.96	0.95
TDrGbongi	0.79	0.78	0.73	0.84	0.73	0.73	0.69	0.69	0.84	0.8	0.77	0.84	0.85	0.86	0.89	0.9	0.89	0.89	0.9	0.87	0.89	0.89	0.91	0.9	0.9	0.88	0.89	0.9	0.89	0.9	0.87	0.89	0.89	0.9	0.91	0.89	0.88	0.9	0.89	0.87	0.88	0.91	0.9	0.88	0.88	0.9	0.89	0.89	0.9
TDrGwagwa	0.82	0.82	0.88	0.79	0.87	0.87	0.83	0.83	0.8	0.84	0.82	0.83	0.81	0.82	0.92	0.93	0.94	0.93	0.95	0.92	0.93	0.93	0.94	0.94	0.93	0.93	0.93	0.94	0.94	0.93	0.93	0.93	0.94	0.94	0.95	0.93	0.92	0.94	0.93	0.92	0.93	0.94	0.94	0.93	0.93	0.94	0.93	0.94	0.93
TDrYangbedugunu	0.96	0.96	0.27	0.94	0.32	0.33	0.55	0.55	0.94	0.84	0.82	0.91	0.93	0.96	0.89	0.91	0.89	0.9	0.9	0.89	0.91	0.9	0.91	0.91	0.9	0.89	0.9	0.91	0.91	0.91	0.88	0.87	0.91	0.91	0.91	0.9	0.89	0.91	0.9	0.87	0.88	0.9	0.9	0.89	0.89	0.9	0.9	0.88	0.91
TDrHembakwase	0.77	0.78	0.97	0.74	0.97	0.97	0.94	0.94	0.78	0.9	0.9	0.84	0.83	0.79	0.95	0.96	0.97	0.97	0.97	0.96	0.96	0.96	0.97	0.96	0.96	0.96	0.97	0.96	0.96	0.96	0.96	0.96	0.96	0.95	0.97	0.96	0.96	0.95	0.96	0.96	0.95	0.96	0.96	0.96	0.96	0.96	0.96	0.97	0.96
TDrKikiuno	0.79	0.8	0.97	0.78	0.96	0.96	0.95	0.95	0.8	0.89	0.91	0.85	0.85	0.71	0.95	0.96	0.96	0.95	0.97	0.96	0.96	0.96	0.96	0.96	0.96	0.95	0.95	0.95	0.96	0.95	0.96	0.96	0.96	0.95	0.96	0.94	0.95	0.95	0.95	0.95	0.96	0.97	0.95	0.95	0.94	0.96	0.96	0.96	0.96
TDrKwashie	0.69	0.69	0.97	0.73	0.96	0.96	0.94	0.94	0.77	0.89	0.9	0.85	0.84	0.74	0.95	0.94	0.95	0.95	0.96	0.94	0.95	0.95	0.96	0.95	0.95	0.94	0.94	0.94	0.95	0.95	0.95	0.95	0.95	0.94	0.95	0.95	0.95	0.95	0.95	0.94	0.95	0.95	0.95	0.95	0.94	0.96	0.94	0.95	0.95
TDrLagos	0.54	0.55	0.96	0.68	0.95	0.95	0.92	0.92	0.76	0.85	0.88	0.85	0.85	0.77	0.95	0.95	0.95	0.96	0.96	0.94	0.95	0.95	0.95	0.95	0.95	0.94	0.95	0.95	0.94	0.95	0.95	0.94	0.93	0.94	0.95	0.94	0.95	0.96	0.95	0.94	0.95	0.95	0.94	0.94	0.95	0.95	0.94	0.96	0.94
TDrLeusi	0.55	0.56	0.96	0.68	0.95	0.95	0.92	0.92	0.76	0.85	0.88	0.85	0.85	0.77	0.95	0.95	0.95	0.96	0.96	0.94	0.95	0.95	0.95	0.95	0.95	0.94	0.95	0.95	0.94	0.95	0.95	0.94	0.93	0.94	0.94	0.94	0.95	0.95	0.94	0.94	0.94	0.95	0.94	0.94	0.95	0.95	0.94	0.96	0.94
TDrMeccakusa	0.65	0.65	0.93	0.82	0.93	0.93	0.9	0.9	0.81	0.87	0.87	0.85	0.87	0.84	0.92	0.92	0.93	0.92	0.94	0.91	0.92	0.92	0.94	0.92	0.93	0.91	0.93	0.92	0.91	0.92	0.92	0.92	0.92	0.92	0.94	0.92	0.91	0.92	0.93	0.92	0.91	0.94	0.92	0.91	0.91	0.92	0.92	0.92	0.92
TDrNduu	0.92	0.92	0.86	0.84	0.86	0.86	0.86	0.86	0.9	0.84	0.89	0.91	0.91	0.93	0.9	0.91	0.92	0.91	0.92	0.9	0.9	0.9	0.91	0.9	0.9	0.91	0.91	0.92	0.92	0.92	0.92	0.9	0.91	0.9	0.92	0.91	0.9	0.92	0.91	0.89	0.9	0.91	0.91	0.9	0.9	0.92	0.91	0.92	0.93
TDrOgini	0.63	0.63	0.93	0.81	0.93	0.93	0.9	0.9	0.8	0.88	0.87	0.85	0.88	0.83	0.92	0.93	0.92	0.92	0.94	0.91	0.92	0.92	0.94	0.92	0.93	0.9	0.93	0.92	0.91	0.92	0.92	0.92	0.92	0.92	0.94	0.92	0.91	0.92	0.93	0.92	0.91	0.94	0.92	0.91	0.92	0.92	0.92	0.92	0.92
TDrOjuIyawo	0.74	0.74	0.95	0.68	0.95	0.95	0.91	0.91	0.74	0.84	0.86	0.82	0.81	0.76	0.93	0.95	0.95	0.95	0.95	0.94	0.94	0.94	0.95	0.95	0.94	0.93	0.95	0.94	0.95	0.94	0.95	0.95	0.95	0.94	0.95	0.94	0.94	0.95	0.94	0.95	0.94	0.95	0.94	0.94	0.95	0.95	0.94	0.95	0.94
TDrOmiEfun	0.03	0.02	0.96	0.75	0.95	0.95	0.92	0.92	0.78	0.88	0.87	0.87	0.86	0.78	0.94	0.95	0.95	0.96	0.97	0.94	0.94	0.95	0.96	0.95	0.95	0.94	0.95	0.95	0.94	0.95	0.95	0.94	0.94	0.94	0.96	0.94	0.94	0.94	0.94	0.94	0.94	0.95	0.94	0.93	0.93	0.95	0.94	0.95	0.94
TDrPakala	0.7	0.7	0.97	0.61	0.96	0.96	0.93	0.93	0.76	0.86	0.87	0.83	0.8	0.7	0.94	0.94	0.95	0.95	0.95	0.94	0.94	0.94	0.95	0.94	0.94	0.93	0.95	0.94	0.94	0.94	0.95	0.95	0.94	0.94	0.95	0.93	0.95	0.95	0.95	0.94	0.93	0.95	0.94	0.94	0.94	0.95	0.94	0.95	0.94
TDrPampas	0.8	0.8	0.89	0.78	0.88	0.88	0.82	0.82	0.81	0.84	0.84	0.85	0.85	0.82	0.93	0.94	0.93	0.93	0.93	0.93	0.92	0.93	0.93	0.94	0.92	0.92	0.93	0.92	0.93	0.93	0.93	0.93	0.93	0.93	0.94	0.92	0.92	0.94	0.93	0.91	0.92	0.93	0.92	0.93	0.92	0.92	0.92	0.93	0.92
TDrPepa	0.75	0.74	0.97	0.71	0.97	0.97	0.95	0.95	0.75	0.89	0.91	0.84	0.83	0.61	0.95	0.95	0.96	0.95	0.96	0.95	0.96	0.96	0.96	0.95	0.96	0.95	0.96	0.96	0.96	0.95	0.96	0.97	0.96	0.96	0.96	0.95	0.96	0.95	0.96	0.95	0.95	0.97	0.96	0.95	0.95	0.96	0.95	0.96	0.96
TDrPepalanlate	0.74	0.74	0.96	0.76	0.96	0.96	0.94	0.94	0.79	0.9	0.91	0.86	0.84	0.73	0.94	0.94	0.95	0.94	0.96	0.94	0.95	0.95	0.96	0.94	0.94	0.95	0.95	0.95	0.95	0.95	0.95	0.96	0.96	0.95	0.95	0.94	0.95	0.94	0.94	0.94	0.95	0.97	0.95	0.94	0.94	0.95	0.95	0.95	0.95
TDrPunch	0.78	0.78	0.97	0.78	0.97	0.97	0.95	0.95	0.78	0.91	0.9	0.85	0.84	0.71	0.96	0.96	0.96	0.95	0.97	0.96	0.96	0.95	0.96	0.96	0.97	0.95	0.95	0.95	0.96	0.96	0.96	0.95	0.96	0.96	0.96	0.95	0.96	0.95	0.95	0.95	0.96	0.97	0.96	0.95	0.94	0.96	0.96	0.96	0.96
TDr1686091	0.8	0.8	0.89	0.78	0.87	0.87	0.82	0.82	0.81	0.84	0.84	0.85	0.85	0.82	0.93	0.94	0.93	0.93	0.93	0.93	0.92	0.93	0.93	0.94	0.93	0.92	0.93	0.92	0.93	0.93	0.93	0.93	0.93	0.93	0.94	0.92	0.92	0.94	0.93	0.91	0.92	0.93	0.92	0.93	0.92	0.92	0.92	0.93	0.92
TDrYangbedu	0.02	0.01	0.96	0.76	0.95	0.95	0.92	0.92	0.78	0.88	0.87	0.86	0.87	0.78	0.94	0.95	0.95	0.96	0.97	0.94	0.94	0.95	0.95	0.95	0.95	0.94	0.95	0.95	0.94	0.95	0.95	0.94	0.94	0.94	0.96	0.94	0.94	0.94	0.95	0.94	0.94	0.95	0.94	0.93	0.93	0.95	0.94	0.95	0.94
TDrYhunayuha	0.77	0.78	0.92	0.74	0.91	0.91	0.88	0.88	0.73	0.87	0.86	0.83	0.82	0.83	0.94	0.93	0.94	0.93	0.95	0.93	0.94	0.93	0.94	0.94	0.94	0.94	0.93	0.93	0.94	0.94	0.94	0.94	0.94	0.93	0.94	0.93	0.94	0.94	0.93	0.93	0.92	0.94	0.93	0.92	0.93	0.93	0.94	0.94	0.94
[truncated: 253 more columns]
