# Supplementary material for: Cross compatibility in intraspecific and interspecific hybridization in yam (Dioscorea spp.)
Source: Sci Rep. 2022 Mar 2;12:3432. doi: 10.1038/s41598-022-07484-x (PMC8891288; doi:10.1038/s41598-022-07484-x)
Supplement: Supplementary file 3 — Supplementary Information 3. [file 41598_2022_7484_MOESM3_ESM.csv]

OTU	TDa0900026	TDa1400064	TDa1401619	TDa0200012	TDa1400911	TDa1400432	TDa0900554	TDa8701091	TDa1100299	TDa1401400	TDa1100203	TDa1400651	TDa1000918	TDa1000365	TDa0900602	TDa1100014	TDa0000005	TDa1400062	TDa9801176	TDa1400051	TDa0900128	TDa0100081	TDa0700015	TDa1400483	TDa1100507	TDa0500015	TDa92_2	TDa98_150	TDa1403289	TDa1401253	TDa1401162	TDa1000169	TDa1401684	TDa1100295	TDa0000194	TDa9900240	TDa1100202	TDa0100041	TDa0100299	TDa1402043	TDa0700154	TDa1000994	TDa1100283	TDa1000592	TDa1401384	TDa1401166	TDa1100242	TDa9801174	TDa0500056
TDa0900026	0	0.683194919	0.724019608	0.727283483	0.693710545	0.73744186	0.510511651	0.676048378	0.746781116	0.700320908	0.744610673	0.734835553	0.616030056	0.616417532	0.750883392	0.747236467	0.540837623	0.70482068	0.730354235	0.679023279	0.450332963	0.736684344	0.725263033	0.766154517	0.707787201	0.759658911	0.623758779	0.506401658	0.624641148	0.69902218	0.698993596	0.776128127	0.645331616	0.753941305	0.747166145	0.631824713	0.764849471	0.706204584	0.713763703	0.680325933	0.649061849	0.667622897	0.758573854	0.606738683	0.689844922	0.763653386	0.760621396	0.727649007	0.726346951
TDa1400064	0.683194919	0	0.582098227	0.502149741	0.708727139	0.805571813	0.679624346	0.758671007	0.760835063	0.618161466	0.824283028	0.522175141	0.655328505	0.639279088	0.813945173	0.667139358	0.562006435	0.50975089	0.740247282	0.631571588	0.671719086	0.61393597	0.503177183	0.624419804	0.762243286	0.698479532	0.738100848	0.584249084	0.593697316	0.539863326	0.595309839	0.797476109	0.615438596	0.712220586	0.803953692	0.77146767	0.773582585	0.612755685	0.74538052	0.765865103	0.620127836	0.691834222	0.807905687	0.602224358	0.600057013	0.70041657	0.810286678	0.501186592	0.502963841
TDa1401619	0.724019608	0.582098227	0	0.526419379	0.726953468	0.751872065	0.726485589	0.756080531	0.719727713	0.484375	0.736324282	0.655879611	0.64335002	0.728253887	0.739176207	0.603390305	0.703165685	0.654901438	0.733517699	0.647759908	0.737274424	0.65520509	0.528498191	0.65565853	0.703230438	0.660273973	0.756792498	0.708434012	0.653034979	0.546390237	0.648740373	0.721921516	0.585580217	0.701249474	0.742154066	0.729171757	0.732409241	0.709760274	0.719296317	0.701918159	0.633269107	0.658984831	0.728551336	0.632371393	0.546069835	0.665232887	0.762914769	0.527899592	0.527685325
TDa0200012	0.727283483	0.502149741	0.526419379	0	0.705439743	0.781395906	0.700668308	0.754205713	0.729292169	0.512158284	0.800865281	0.475091308	0.510412179	0.745806294	0.772294372	0.479433879	0.771081318	0.496617245	0.700385675	0.565044833	0.732052212	0.681334189	0.038439138	0.498518832	0.771196436	0.506255886	0.749590452	0.64090215	0.629986071	0.50204978	0.522717857	0.756825397	0.544163338	0.771004098	0.717756132	0.746881194	0.760189455	0.706022093	0.708485893	0.745248057	0.592388519	0.579237414	0.754810601	0.567498942	0.520760984	0.514384197	0.77993808	0.033937975	0.039494163
TDa1400911	0.693710545	0.708727139	0.726953468	0.705439743	0	0.721370822	0.699355277	0.704491458	0.741253731	0.728106032	0.75865775	0.648699116	0.683947304	0.662652114	0.726231527	0.582056025	0.684718292	0.698969813	0.628131671	0.72411632	0.710485873	0.497752809	0.705744864	0.6459787	0.744680851	0.687777651	0.692380167	0.725736154	0.630257223	0.763442109	0.70118032	0.669751075	0.751278305	0.706664944	0.688822101	0.581501715	0.739632737	0.625470896	0.6818906	0.610339997	0.68123988	0.698221757	0.714611598	0.65854587	0.749204017	0.692134579	0.720054842	0.705831587	0.706041924
TDa1400432	0.73744186	0.805571813	0.751872065	0.781395906	0.721370822	0	0.737240289	0.703423381	0.53495702	0.75225677	0.539698638	0.788899104	0.718115055	0.748608759	0.525007355	0.795814545	0.74712353	0.76940133	0.691706995	0.756712467	0.735132553	0.754350174	0.780910286	0.808229814	0.665634239	0.706384944	0.711538462	0.795438126	0.764006791	0.789029536	0.791629364	0.585989993	0.761554753	0.670186506	0.487379973	0.692261331	0.609658226	0.723144815	0.667034057	0.675540557	0.777054606	0.719957509	0.573977491	0.718	0.748514351	0.708951815	0.502182092	0.781010536	0.77946996
TDa0900554	0.510511651	0.679624346	0.726485589	0.700668308	0.699355277	0.737240289	0	0.72316504	0.741917251	0.715384615	0.746490127	0.703602991	0.672423853	0.674328147	0.764552956	0.71181425	0.56984127	0.696572925	0.68170581	0.694238933	0.566171885	0.715505464	0.701881501	0.747392193	0.727506742	0.735957402	0.536921151	0.480666989	0.622349103	0.709807074	0.717136279	0.76907287	0.672054862	0.730690935	0.760905692	0.712391805	0.759234081	0.68166205	0.691006144	0.686314828	0.611580776	0.67099458	0.737365832	0.631133464	0.717525528	0.738636364	0.744971098	0.701043009	0.699260477
TDa8701091	0.676048378	0.758671007	0.756080531	0.754205713	0.704491458	0.703423381	0.72316504	0	0.717328394	0.729186265	0.695849237	0.763671875	0.669641809	0.726373251	0.723069702	0.747360231	0.681528662	0.734458259	0.733233979	0.717021786	0.682435543	0.760344257	0.754504505	0.752554038	0.771343639	0.746205032	0.609246207	0.740599236	0.755680017	0.742044305	0.726448087	0.726928089	0.768844794	0.765270302	0.63346751	0.643643528	0.737348002	0.743638677	0.753105441	0.697896532	0.756534416	0.65241397	0.718226376	0.661647796	0.739538155	0.751591049	0.71026253	0.755525485	0.752628604
TDa1100299	0.746781116	0.760835063	0.719727713	0.729292169	0.741253731	0.53495702	0.741917251	0.717328394	0	0.728090465	0.566833452	0.757259689	0.725192708	0.768254728	0.540678958	0.76138673	0.709402829	0.717481663	0.703208849	0.739689066	0.715817694	0.749273256	0.727785437	0.780818793	0.696542185	0.723526045	0.702019591	0.748033193	0.725395894	0.745667562	0.783514493	0.589475194	0.774389488	0.610919044	0.533217484	0.706100923	0.607302118	0.708874203	0.640623236	0.720664968	0.759473743	0.727803583	0.498765432	0.715921963	0.731279804	0.727324135	0.581195356	0.728402813	0.726701044
TDa1401400	0.700320908	0.618161466	0.484375	0.512158284	0.728106032	0.75225677	0.715384615	0.729186265	0.728090465	0	0.750512558	0.640165135	0.639715741	0.701918092	0.734637965	0.61651351	0.70962963	0.606709396	0.740115456	0.625486522	0.729073799	0.704806082	0.512947907	0.615497076	0.657176402	0.64860835	0.727460762	0.718015371	0.717520281	0.514404514	0.631909055	0.761590262	0.521304415	0.728937729	0.74410142	0.731798457	0.75862069	0.726024125	0.760821485	0.685988484	0.690763052	0.631393298	0.750372578	0.649435451	0.522007722	0.652056476	0.762057878	0.515890947	0.514552858
TDa1100203	0.744610673	0.824283028	0.736324282	0.800865281	0.75865775	0.539698638	0.746490127	0.695849237	0.566833452	0.750512558	0	0.804579093	0.738393515	0.779422383	0.519511828	0.804541199	0.725482473	0.777449474	0.698062792	0.746822309	0.70468711	0.772727273	0.800623426	0.807644465	0.671297622	0.714452623	0.684151647	0.785857944	0.775251371	0.774376966	0.818617614	0.568262411	0.77020202	0.70326369	0.516783121	0.697651663	0.547425874	0.761587884	0.674726989	0.713366337	0.780528792	0.73860751	0.572769295	0.733946109	0.757591288	0.719917012	0.503605954	0.800192354	0.797517175
TDa1400651	0.734835553	0.522175141	0.655879611	0.475091308	0.648699116	0.788899104	0.703602991	0.763671875	0.757259689	0.640165135	0.804579093	0	0.656989113	0.689369592	0.78185694	0.560679612	0.675351746	0.587527781	0.684062365	0.636400377	0.732507885	0.501760315	0.480395004	0.554197872	0.778293601	0.617583213	0.719304348	0.63968073	0.59365958	0.604795152	0.601265022	0.766257445	0.653465347	0.742611771	0.75882547	0.738730555	0.743508473	0.652860905	0.702279651	0.757183744	0.651010702	0.669668055	0.792082577	0.686281859	0.64102221	0.623259136	0.780511106	0.478134111	0.478349614
TDa1000918	0.616030056	0.655328505	0.64335002	0.510412179	0.683947304	0.718115055	0.672423853	0.669641809	0.725192708	0.639715741	0.738393515	0.656989113	0	0.707116564	0.736555817	0.641567422	0.68514903	0.582255083	0.700075277	0.605270458	0.631345178	0.725069336	0.510528578	0.643264699	0.722625809	0.606723716	0.633818589	0.725397508	0.714070817	0.597788436	0.624061092	0.747017893	0.638635142	0.767754797	0.673445259	0.568391028	0.743897952	0.732525207	0.706631579	0.687826827	0.686961583	0.435232336	0.714875531	0.45360367	0.624079629	0.609767892	0.743218135	0.512474907	0.512265098
TDa1000365	0.616417532	0.639279088	0.728253887	0.745806294	0.662652114	0.748608759	0.674328147	0.726373251	0.768254728	0.701918092	0.779422383	0.689369592	0.707116564	0	0.764720284	0.725802529	0.463801602	0.599656811	0.748272975	0.623544093	0.629982001	0.618883893	0.743238282	0.706748026	0.70476449	0.774018061	0.687908102	0.651149425	0.677423239	0.71384387	0.621048623	0.797414835	0.66064257	0.677550467	0.806777838	0.736043549	0.756517462	0.591569027	0.747243689	0.703041363	0.699253383	0.692183288	0.766926162	0.702865762	0.703371079	0.776522488	0.761345369	0.744331413	0.745467908
TDa0900602	0.750883392	0.813945173	0.739176207	0.772294372	0.726231527	0.525007355	0.764552956	0.723069702	0.540678958	0.734637965	0.519511828	0.78185694	0.736555817	0.764720284	0	0.745432099	0.765533112	0.786606932	0.665367419	0.744283288	0.751328502	0.711905368	0.771206322	0.752734189	0.645573337	0.710736991	0.716305143	0.800504255	0.752105756	0.764677044	0.78443804	0.524042879	0.768683274	0.708071135	0.480823463	0.699398552	0.579817312	0.721342697	0.670745397	0.696572581	0.778967538	0.730972016	0.548123747	0.730422642	0.729249012	0.714053048	0.559976247	0.772805933	0.769983889
TDa1100014	0.747236467	0.667139358	0.603390305	0.479433879	0.582056025	0.795814545	0.71181425	0.747360231	0.76138673	0.61651351	0.804541199	0.560679612	0.641567422	0.725802529	0.745432099	0	0.757084519	0.662324649	0.682077125	0.6886149	0.775037113	0.50021395	0.48164464	0.527142277	0.76057246	0.630224692	0.749914158	0.693159176	0.610482655	0.663730372	0.637632399	0.7643579	0.678037261	0.772227772	0.754241071	0.739499656	0.767489712	0.675	0.716923723	0.735924617	0.655523604	0.660958904	0.749851526	0.670887695	0.672181048	0.636233611	0.790842623	0.482718047	0.481595995
TDa0000005	0.540837623	0.562006435	0.703165685	0.771081318	0.684718292	0.74712353	0.56984127	0.681528662	0.709402829	0.70962963	0.725482473	0.675351746	0.68514903	0.463801602	0.765533112	0.757084519	0	0.550918673	0.754969749	0.558542141	0.478111971	0.605988858	0.769673464	0.725239617	0.678037451	0.800332226	0.623496762	0.521522962	0.615798452	0.683626272	0.665258577	0.778390864	0.672492717	0.628327695	0.793887946	0.689922481	0.759994874	0.554951034	0.72700619	0.671430427	0.645385588	0.658610709	0.736888553	0.639179515	0.689906491	0.80271513	0.733209942	0.769134253	0.769356255
TDa1400062	0.70482068	0.50975089	0.654901438	0.496617245	0.698969813	0.76940133	0.696572925	0.734458259	0.717481663	0.606709396	0.777449474	0.587527781	0.582255083	0.599656811	0.786606932	0.662324649	0.550918673	0	0.713499788	0.582901917	0.658636027	0.674511269	0.499570077	0.662373952	0.77090955	0.710768885	0.711287313	0.60152314	0.650784077	0.606574622	0.591059603	0.771649734	0.597691674	0.696926095	0.768995966	0.745739758	0.727889478	0.601589667	0.702875735	0.73961476	0.638968825	0.640356898	0.721655669	0.594951923	0.692188907	0.712791991	0.761454545	0.497626924	0.501506672
TDa9801176	0.730354235	0.740247282	0.733517699	0.700385675	0.628131671	0.691706995	0.68170581	0.733233979	0.703208849	0.740115456	0.698062792	0.684062365	0.700075277	0.748272975	0.665367419	0.682077125	0.754969749	0.713499788	0	0.755097614	0.753497396	0.651337981	0.700956149	0.717310087	0.761803773	0.581969027	0.567567568	0.749905909	0.719350225	0.725789249	0.69199157	0.702086858	0.745549284	0.786396309	0.584956347	0.611253482	0.701947691	0.684677167	0.603402608	0.710726351	0.691158285	0.731545137	0.674652241	0.682902474	0.72432133	0.586059744	0.708928571	0.700594845	0.699636123
TDa1400051	0.679023279	0.631571588	0.647759908	0.565044833	0.72411632	0.756712467	0.694238933	0.717021786	0.739689066	0.625486522	0.746822309	0.636400377	0.605270458	0.623544093	0.744283288	0.6886149	0.558542141	0.582901917	0.755097614	0	0.632943705	0.692691248	0.565860806	0.646927813	0.711828263	0.704575477	0.711320989	0.675688397	0.694955268	0.635613045	0.625215203	0.768650897	0.642531357	0.688709905	0.77638104	0.724538452	0.757290323	0.706529714	0.806764766	0.722229195	0.714268498	0.633832025	0.766938675	0.630619346	0.635434657	0.709868499	0.739124686	0.565594241	0.568768328
TDa0900128	0.450332963	0.671719086	0.737274424	0.732052212	0.710485873	0.735132553	0.566171885	0.682435543	0.715817694	0.729073799	0.70468711	0.732507885	0.631345178	0.629982001	0.751328502	0.775037113	0.478111971	0.658636027	0.753497396	0.632943705	0	0.744333529	0.731210037	0.780791708	0.6871396	0.765702036	0.641326968	0.500813212	0.646583926	0.702584105	0.711136891	0.783184258	0.663233377	0.718273787	0.762117904	0.672099941	0.743480898	0.667256011	0.705010438	0.663440333	0.626581516	0.628067273	0.727769853	0.599708493	0.708739092	0.770346068	0.728949975	0.731043657	0.730792498
TDa0100081	0.736684344	0.61393597	0.65520509	0.681334189	0.497752809	0.754350174	0.715505464	0.760344257	0.749273256	0.704806082	0.772727273	0.501760315	0.725069336	0.618883893	0.711905368	0.50021395	0.605988858	0.674511269	0.651337981	0.692691248	0.744333529	0	0.681044413	0.485969566	0.749118454	0.666981132	0.731562391	0.665116807	0.447012401	0.712416687	0.661343815	0.745322115	0.728182394	0.710072416	0.734561583	0.727156475	0.752090507	0.512933923	0.707715134	0.70684236	0.652126762	0.726630932	0.78489517	0.717364379	0.695799635	0.671132339	0.758275692	0.682092039	0.682476606
TDa0700015	0.725263033	0.503177183	0.528498191	0.038439138	0.705744864	0.780910286	0.701881501	0.754504505	0.727785437	0.512947907	0.800623426	0.480395004	0.510528578	0.743238282	0.771206322	0.48164464	0.769673464	0.499570077	0.700956149	0.565860806	0.731210037	0.681044413	0	0.500140568	0.769240838	0.507376609	0.751515152	0.639924935	0.628603945	0.505464083	0.522595756	0.755735835	0.544837758	0.770351438	0.716662761	0.747500581	0.758496203	0.704779979	0.707634409	0.742891278	0.593382729	0.57959608	0.753172972	0.568274504	0.51907131	0.515463918	0.780644365	0.045261122	0.05187042
TDa1400483	0.766154517	0.624419804	0.65565853	0.498518832	0.6459787	0.808229814	0.747392193	0.752554038	0.780818793	0.615497076	0.807644465	0.554197872	0.643264699	0.706748026	0.752734189	0.527142277	0.725239617	0.662373952	0.717310087	0.646927813	0.780791708	0.485969566	0.500140568	0	0.806362545	0.617089358	0.759563444	0.697854077	0.578651685	0.669500924	0.606754082	0.753790614	0.674057085	0.762542621	0.73908273	0.750800486	0.781948789	0.660745588	0.744727636	0.741810737	0.693769083	0.670919374	0.792815836	0.676419753	0.657468584	0.620899719	0.805412223	0.501196677	0.500352262
TDa1100507	0.707787201	0.762243286	0.703230438	0.771196436	0.744680851	0.665634239	0.727506742	0.771343639	0.696542185	0.657176402	0.671297622	0.778293601	0.722625809	0.70476449	0.645573337	0.76057246	0.678037451	0.77090955	0.761803773	0.711828263	0.6871396	0.749118454	0.769240838	0.806362545	0	0.743871513	0.73286802	0.765868059	0.767750578	0.649950418	0.779785156	0.676616191	0.627159381	0.685338457	0.771033654	0.704949729	0.710999582	0.724120666	0.741558007	0.594893129	0.745088469	0.734536082	0.707990837	0.732197935	0.615103532	0.746569622	0.673191243	0.77028976	0.769230769
TDa0500015	0.759658911	0.698479532	0.660273973	0.506255886	0.687777651	0.706384944	0.735957402	0.746205032	0.723526045	0.64860835	0.714452623	0.617583213	0.606723716	0.774018061	0.710736991	0.630224692	0.800332226	0.710768885	0.581969027	0.704575477	0.765702036	0.666981132	0.507376609	0.617089358	0.743871513	0	0.695734492	0.771698849	0.717487818	0.65003598	0.60585157	0.73449567	0.700514293	0.75879397	0.645932472	0.641315638	0.730680241	0.72796158	0.626503482	0.691092933	0.545476565	0.650657811	0.719990949	0.673784104	0.63341331	0.035180723	0.733612761	0.509796028	0.507795699
TDa92_2	0.623758779	0.738100848	0.756792498	0.749590452	0.692380167	0.711538462	0.536921151	0.609246207	0.702019591	0.727460762	0.684151647	0.719304348	0.633818589	0.687908102	0.716305143	0.749914158	0.623496762	0.711287313	0.567567568	0.711320989	0.641326968	0.731562391	0.751515152	0.759563444	0.73286802	0.695734492	0	0.739598427	0.759687398	0.736860506	0.732054733	0.722133464	0.733115072	0.75651962	0.669512054	0.58931677	0.737591197	0.707349966	0.736488519	0.681861349	0.719712866	0.615877779	0.703509816	0.581763078	0.729237909	0.700330033	0.699651914	0.750672122	0.74897553
TDa98_150	0.506401658	0.584249084	0.708434012	0.64090215	0.725736154	0.795438126	0.480666989	0.740599236	0.748033193	0.718015371	0.785857944	0.63968073	0.725397508	0.651149425	0.800504255	0.693159176	0.521522962	0.60152314	0.749905909	0.675688397	0.500813212	0.665116807	0.639924935	0.697854077	0.765868059	0.771698849	0.739598427	0	0.473527588	0.664502165	0.680701375	0.821230801	0.657823049	0.743569405	0.797986642	0.809917355	0.787342309	0.642630137	0.643360161	0.745762712	0.519928826	0.748752269	0.775363825	0.717008152	0.697623443	0.776214341	0.777849601	0.639388595	0.641179234
TDa1403289	0.624641148	0.593697316	0.653034979	0.629986071	0.630257223	0.764006791	0.622349103	0.755680017	0.725395894	0.717520281	0.775251371	0.59365958	0.714070817	0.677423239	0.752105756	0.610482655	0.615798452	0.650784077	0.719350225	0.694955268	0.646583926	0.447012401	0.628603945	0.578651685	0.767750578	0.717487818	0.759687398	0.473527588	0	0.691628905	0.650542709	0.744366281	0.67406015	0.699911961	0.749785684	0.778155908	0.733349135	0.568176224	0.705236401	0.729421076	0.58090282	0.755297251	0.755921498	0.708698744	0.680936287	0.719644197	0.756544195	0.630426528	0.629592095
TDa1401253	0.69902218	0.539863326	0.546390237	0.50204978	0.763442109	0.789029536	0.709807074	0.742044305	0.745667562	0.514404514	0.774376966	0.604795152	0.597788436	0.71384387	0.764677044	0.663730372	0.683626272	0.606574622	0.725789249	0.635613045	0.702584105	0.712416687	0.505464083	0.669500924	0.649950418	0.65003598	0.736860506	0.664502165	0.691628905	0	0.637619287	0.766224097	0.575887131	0.756346473	0.744162321	0.740642329	0.748140803	0.705530818	0.732547219	0.709212121	0.657910592	0.668681319	0.741321119	0.654132393	0.54062775	0.653668366	0.750156152	0.503947368	0.503729706
TDa1401162	0.698993596	0.595309839	0.648740373	0.522717857	0.70118032	0.791629364	0.717136279	0.726448087	0.783514493	0.631909055	0.818617614	0.601265022	0.624061092	0.621048623	0.78443804	0.637632399	0.665258577	0.591059603	0.69199157	0.625215203	0.711136891	0.661343815	0.522595756	0.606754082	0.779785156	0.60585157	0.732054733	0.680701375	0.650542709	0.637619287	0	0.781004801	0.625804756	0.753356114	0.755121846	0.707561114	0.744385027	0.652346951	0.741317365	0.741935484	0.641694955	0.637607296	0.762563812	0.649197593	0.663587375	0.610621549	0.790598291	0.523868653	0.524689655
TDa1000169	0.776128127	0.797476109	0.721921516	0.756825397	0.669751075	0.585989993	0.76907287	0.726928089	0.589475194	0.761590262	0.568262411	0.766257445	0.747017893	0.797414835	0.524042879	0.7643579	0.778390864	0.771649734	0.702086858	0.768650897	0.783184258	0.745322115	0.755735835	0.753790614	0.676616191	0.73449567	0.722133464	0.821230801	0.744366281	0.766224097	0.781004801	0	0.79348238	0.711338779	0.503797468	0.722208649	0.498756606	0.712082574	0.712462875	0.703416741	0.762637363	0.738442656	0.523619722	0.767549338	0.770016815	0.735757295	0.562885049	0.75688714	0.754580153
TDa1401684	0.645331616	0.615438596	0.585580217	0.544163338	0.751278305	0.761554753	0.672054862	0.768844794	0.774389488	0.521304415	0.77020202	0.653465347	0.638635142	0.66064257	0.768683274	0.678037261	0.672492717	0.597691674	0.745549284	0.642531357	0.663233377	0.728182394	0.544837758	0.674057085	0.627159381	0.700514293	0.733115072	0.657823049	0.67406015	0.575887131	0.625804756	0.79348238	0	0.761841757	0.779490693	0.754591776	0.763342249	0.737141503	0.760544074	0.679963969	0.693850267	0.682204591	0.790202215	0.617839721	0.529384615	0.704617928	0.766170431	0.543651968	0.544526627
TDa1100295	0.753941305	0.712220586	0.701249474	0.771004098	0.706664944	0.670186506	0.730690935	0.765270302	0.610919044	0.728937729	0.70326369	0.742611771	0.767754797	0.677550467	0.708071135	0.772227772	0.628327695	0.696926095	0.786396309	0.688709905	0.718273787	0.710072416	0.770351438	0.762542621	0.685338457	0.75879397	0.75651962	0.743569405	0.699911961	0.756346473	0.753356114	0.711338779	0.761841757	0	0.787414374	0.74283615	0.655348771	0.668712441	0.750162866	0.715495126	0.739135654	0.75299463	0.62454418	0.759076331	0.750838139	0.760804252	0.664671512	0.772006141	0.767501606
TDa0000194	0.747166145	0.803953692	0.742154066	0.717756132	0.688822101	0.487379973	0.760905692	0.63346751	0.533217484	0.74410142	0.516783121	0.75882547	0.673445259	0.806777838	0.480823463	0.754241071	0.793887946	0.768995966	0.584956347	0.77638104	0.762117904	0.734561583	0.716662761	0.73908273	0.771033654	0.645932472	0.669512054	0.797986642	0.749785684	0.744162321	0.755121846	0.503797468	0.779490693	0.787414374	0	0.635283041	0.556432201	0.723695652	0.598756002	0.687037037	0.755469079	0.713206145	0.502688895	0.705072378	0.73213435	0.650167973	0.531631673	0.717671908	0.713495054
TDa9900240	0.631824713	0.77146767	0.729171757	0.746881194	0.581501715	0.692261331	0.712391805	0.643643528	0.706100923	0.731798457	0.697651663	0.738730555	0.568391028	0.736043549	0.699398552	0.739499656	0.689922481	0.745739758	0.611253482	0.724538452	0.672099941	0.727156475	0.747500581	0.750800486	0.704949729	0.641315638	0.58931677	0.809917355	0.778155908	0.740642329	0.707561114	0.722208649	0.754591776	0.74283615	0.635283041	0	0.715115575	0.729370399	0.707988981	0.626568266	0.737269772	0.608938547	0.702769886	0.548733074	0.704418864	0.645838084	0.721972549	0.748107605	0.746413158
TDa1100202	0.764849471	0.773582585	0.732409241	0.760189455	0.739632737	0.609658226	0.759234081	0.737348002	0.607302118	0.75862069	0.547425874	0.743508473	0.743897952	0.756517462	0.579817312	0.767489712	0.759994874	0.727889478	0.701947691	0.757290323	0.743480898	0.752090507	0.758496203	0.781948789	0.710999582	0.730680241	0.737591197	0.787342309	0.733349135	0.748140803	0.744385027	0.498756606	0.763342249	0.655348771	0.556432201	0.715115575	0	0.734211455	0.685796588	0.737822698	0.739226391	0.778499091	0.437471158	0.758637771	0.79731243	0.732547494	0.602501438	0.758082636	0.754102468
TDa0100041	0.706204584	0.612755685	0.709760274	0.706022093	0.625470896	0.723144815	0.68166205	0.743638677	0.708874203	0.726024125	0.761587884	0.652860905	0.732525207	0.591569027	0.721342697	0.675	0.554951034	0.601589667	0.684677167	0.706529714	0.667256011	0.512933923	0.704779979	0.660745588	0.724120666	0.72796158	0.707349966	0.642630137	0.568176224	0.705530818	0.652346951	0.712082574	0.737141503	0.668712441	0.723695652	0.729370399	0.734211455	0	0.667117586	0.692405502	0.642470954	0.733797995	0.704049481	0.692994996	0.711545466	0.728368944	0.753447067	0.70516934	0.706448165
TDa0100299	0.713763703	0.74538052	0.719296317	0.708485893	0.6818906	0.667034057	0.691006144	0.753105441	0.640623236	0.760821485	0.674726989	0.702279651	0.706631579	0.747243689	0.670745397	0.716923723	0.72700619	0.702875735	0.603402608	0.806764766	0.705010438	0.707715134	0.707634409	0.744727636	0.741558007	0.626503482	0.736488519	0.643360161	0.705236401	0.732547219	0.741317365	0.712462875	0.760544074	0.750162866	0.598756002	0.707988981	0.685796588	0.667117586	0	0.685832274	0.640674394	0.754593889	0.645504994	0.740872105	0.725432582	0.631518565	0.714410576	0.707156715	0.707340735
TDa1402043	0.680325933	0.765865103	0.701918159	0.745248057	0.610339997	0.675540557	0.686314828	0.697896532	0.720664968	0.685988484	0.713366337	0.757183744	0.687826827	0.703041363	0.696572581	0.735924617	0.671430427	0.73961476	0.710726351	0.722229195	0.663440333	0.70684236	0.742891278	0.741810737	0.594893129	0.691092933	0.681861349	0.745762712	0.729421076	0.709212121	0.741935484	0.703416741	0.679963969	0.715495126	0.687037037	0.626568266	0.737822698	0.692405502	0.685832274	0	0.742362413	0.682064858	0.714028345	0.688538824	0.62885906	0.695398429	0.697361745	0.743957885	0.741908415
TDa0700154	0.649061849	0.620127836	0.633269107	0.592388519	0.68123988	0.777054606	0.611580776	0.756534416	0.759473743	0.690763052	0.780528792	0.651010702	0.686961583	0.699253383	0.778967538	0.655523604	0.645385588	0.638968825	0.691158285	0.714268498	0.626581516	0.652126762	0.593382729	0.693769083	0.745088469	0.545476565	0.719712866	0.519928826	0.58090282	0.657910592	0.641694955	0.762637363	0.693850267	0.739135654	0.755469079	0.737269772	0.739226391	0.642470954	0.640674394	0.742362413	0	0.696531071	0.737625437	0.682467842	0.688717383	0.551942618	0.793563579	0.592853484	0.593417851
TDa1000994	0.667622897	0.691834222	0.658984831	0.579237414	0.698221757	0.719957509	0.67099458	0.65241397	0.727803583	0.631393298	0.73860751	0.669668055	0.435232336	0.692183288	0.730972016	0.660958904	0.658610709	0.640356898	0.731545137	0.633832025	0.628067273	0.726630932	0.57959608	0.670919374	0.734536082	0.650657811	0.615877779	0.748752269	0.755297251	0.668681319	0.637607296	0.738442656	0.682204591	0.75299463	0.713206145	0.608938547	0.778499091	0.733797995	0.754593889	0.682064858	0.696531071	0	0.710829036	0.467813894	0.627427724	0.657056528	0.725643131	0.582317979	0.579386357
TDa1100283	0.758573854	0.807905687	0.728551336	0.754810601	0.714611598	0.573977491	0.737365832	0.718226376	0.498765432	0.750372578	0.572769295	0.792082577	0.714875531	0.766926162	0.548123747	0.749851526	0.736888553	0.721655669	0.674652241	0.766938675	0.727769853	0.78489517	0.753172972	0.792815836	0.707990837	0.719990949	0.703509816	0.775363825	0.755921498	0.741321119	0.762563812	0.523619722	0.790202215	0.62454418	0.502688895	0.702769886	0.437471158	0.704049481	0.645504994	0.714028345	0.737625437	0.710829036	0	0.722612446	0.775330396	0.722501958	0.582875651	0.753814483	0.748266212
TDa1000592	0.606738683	0.602224358	0.632371393	0.567498942	0.65854587	0.718	0.631133464	0.661647796	0.715921963	0.649435451	0.733946109	0.686281859	0.45360367	0.702865762	0.730422642	0.670887695	0.639179515	0.594951923	0.682902474	0.630619346	0.599708493	0.717364379	0.568274504	0.676419753	0.732197935	0.673784104	0.581763078	0.717008152	0.708698744	0.654132393	0.649197593	0.767549338	0.617839721	0.759076331	0.705072378	0.548733074	0.758637771	0.692994996	0.740872105	0.688538824	0.682467842	0.467813894	0.722612446	0	0.653116901	0.680350877	0.74839279	0.569235104	0.571066704
TDa1401384	0.689844922	0.600057013	0.546069835	0.520760984	0.749204017	0.748514351	0.717525528	0.739538155	0.731279804	0.522007722	0.757591288	0.64102221	0.624079629	0.703371079	0.729249012	0.672181048	0.689906491	0.692188907	0.72432133	0.635434657	0.708739092	0.695799635	0.51907131	0.657468584	0.615103532	0.63341331	0.729237909	0.697623443	0.680936287	0.54062775	0.663587375	0.770016815	0.529384615	0.750838139	0.73213435	0.704418864	0.79731243	0.711545466	0.725432582	0.62885906	0.688717383	0.627427724	0.775330396	0.653116901	0	0.6360799	0.77686901	0.52179816	0.520241692
TDa1401166	0.763653386	0.70041657	0.665232887	0.514384197	0.692134579	0.708951815	0.738636364	0.751591049	0.727324135	0.652056476	0.719917012	0.623259136	0.609767892	0.776522488	0.714053048	0.636233611	0.80271513	0.712791991	0.586059744	0.709868499	0.770346068	0.671132339	0.515463918	0.620899719	0.746569622	0.035180723	0.700330033	0.776214341	0.719644197	0.653668366	0.610621549	0.735757295	0.704617928	0.760804252	0.650167973	0.645838084	0.732547494	0.728368944	0.631518565	0.695398429	0.551942618	0.657056528	0.722501958	0.680350877	0.6360799	0	0.737931034	0.51667549	0.515500795
TDa1100242	0.760621396	0.810286678	0.762914769	0.77993808	0.720054842	0.502182092	0.744971098	0.71026253	0.581195356	0.762057878	0.503605954	0.780511106	0.743218135	0.761345369	0.559976247	0.790842623	0.733209942	0.761454545	0.708928571	0.739124686	0.728949975	0.758275692	0.780644365	0.805412223	0.673191243	0.733612761	0.699651914	0.777849601	0.756544195	0.750156152	0.790598291	0.562885049	0.766170431	0.664671512	0.531631673	0.721972549	0.602501438	0.753447067	0.714410576	0.697361745	0.793563579	0.725643131	0.582875651	0.74839279	0.77686901	0.737931034	0	0.781199753	0.778397817
TDa9801174	0.727649007	0.501186592	0.527899592	0.033937975	0.705831587	0.781010536	0.701043009	0.755525485	0.728402813	0.515890947	0.800192354	0.478134111	0.512474907	0.744331413	0.772805933	0.482718047	0.769134253	0.497626924	0.700594845	0.565594241	0.731043657	0.682092039	0.045261122	0.501196677	0.77028976	0.509796028	0.750672122	0.639388595	0.630426528	0.503947368	0.523868653	0.75688714	0.543651968	0.772006141	0.717671908	0.748107605	0.758082636	0.70516934	0.707156715	0.743957885	0.592853484	0.582317979	0.753814483	0.569235104	0.52179816	0.51667549	0.781199753	0	0.046705426
TDa0500056	0.726346951	0.502963841	0.527685325	0.039494163	0.706041924	0.77946996	0.699260477	0.752628604	0.726701044	0.514552858	0.797517175	0.478349614	0.512265098	0.745467908	0.769983889	0.481595995	0.769356255	0.501506672	0.699636123	0.568768328	0.730792498	0.682476606	0.05187042	0.500352262	0.769230769	0.507795699	0.74897553	0.641179234	0.629592095	0.503729706	0.524689655	0.754580153	0.544526627	0.767501606	0.713495054	0.746413158	0.754102468	0.706448165	0.707340735	0.741908415	0.593417851	0.579386357	0.748266212	0.571066704	0.520241692	0.515500795	0.778397817	0.046705426	0
TDa1401409	0.639666239	0.633452446	0.652069839	0.561774942	0.705211726	0.741173514	0.65558838	0.68592145	0.719809866	0.614185614	0.745463838	0.652772316	0.487559242	0.702817445	0.759873016	0.684033178	0.622698073	0.612333018	0.716460724	0.567507086	0.621246497	0.743605662	0.562382536	0.697801515	0.737570196	0.664347614	0.584834633	0.727840339	0.741409848	0.619276117	0.62045038	0.764592688	0.646532438	0.739345357	0.719095776	0.577455327	0.74170738	0.735093095	0.774544325	0.719682894	0.693737179	0.483834465	0.736874922	0.421260464	0.679139254	0.67107796	0.734230116	0.564814815	0.562128462
TDa0900146	0.436748634	0.703868333	0.746058491	0.722980187	0.685361552	0.733535377	0.54913081	0.701241135	0.71236303	0.723716085	0.719346703	0.739632903	0.645682792	0.643539779	0.748289691	0.74715262	0.549751244	0.664667067	0.745602573	0.662056601	0.458769994	0.731196482	0.721866856	0.7454324	0.722807463	0.772362803	0.603806016	0.48691358	0.623145045	0.719263257	0.728724592	0.768253968	0.660984608	0.713624421	0.759534238	0.671546416	0.747437861	0.685584563	0.706752346	0.688174566	0.671485487	0.641376561	0.734286703	0.593356689	0.715318627	0.776291418	0.736602326	0.72380275	0.722189244
TDa1100010	0.744675953	0.601500682	0.609680597	0.470306657	0.616354654	0.77627681	0.705773885	0.759760426	0.741516599	0.615480476	0.78014697	0.537239188	0.644504574	0.704202519	0.73362665	0.44013717	0.728642574	0.606499145	0.692863398	0.626662971	0.738707765	0.49798329	0.472358814	0.572486772	0.729661243	0.613555145	0.767463026	0.685880902	0.607895405	0.611876421	0.614588656	0.753386854	0.645511256	0.749165597	0.742733878	0.73006993	0.75	0.660764099	0.708679004	0.719595814	0.634825261	0.63774434	0.764120782	0.667830359	0.6478586	0.617557531	0.772252916	0.474571216	0.47683599
TDa0900217	0.730376588	0.742212675	0.689730705	0.737512008	0.587908539	0.704223633	0.713791178	0.497904662	0.717702768	0.732191274	0.708901562	0.713592807	0.706093619	0.736810977	0.693645991	0.606610499	0.704111322	0.736353078	0.713714767	0.740832202	0.730304439	0.568852678	0.738630924	0.687514807	0.757376219	0.709428476	0.701459428	0.743485086	0.671035541	0.752543562	0.735173824	0.728583862	0.764903846	0.724475524	0.657925821	0.663958906	0.753541417	0.649260849	0.720901513	0.687477488	0.689500861	0.702523413	0.747079439	0.685001242	0.753896736	0.714727313	0.708997365	0.740447958	0.737177177
TDa8500250	0.640744275	0.758580839	0.731564143	0.719899666	0.670725883	0.71930863	0.687016915	0.471720346	0.780283286	0.703337454	0.73123805	0.744389027	0.608843967	0.685907499	0.750591296	0.700865852	0.667814333	0.732212308	0.765710315	0.693997991	0.633014001	0.747648543	0.720004766	0.735231476	0.72	0.692718771	0.653869012	0.735997515	0.740740741	0.703637448	0.694911352	0.76022349	0.715021459	0.740772638	0.733851544	0.613032887	0.75911382	0.716273375	0.797982682	0.669335564	0.698466017	0.607279693	0.747794202	0.64021164	0.707295925	0.698637662	0.73571945	0.719966563	0.719713262
TDa1401359	0.687232219	0.639005271	0.621179815	0.513173475	0.753485047	0.767941712	0.694588847	0.759891782	0.773307402	0.557237325	0.774038462	0.638979725	0.620915033	0.70743132	0.751671924	0.640079365	0.673136962	0.651774152	0.731830925	0.576382792	0.712861538	0.719089886	0.513505535	0.630131681	0.614472123	0.650987083	0.723274209	0.688381082	0.692606061	0.537921147	0.619725602	0.775476908	0.433886937	0.758857884	0.755512396	0.733152045	0.781165478	0.734444186	0.742111906	0.657040175	0.719513621	0.696200796	0.774964166	0.669908016	0.486905315	0.654179716	0.768931795	0.511776033	0.512220412
TDa1401065	0.685191912	0.735909823	0.760398286	0.770976699	0.504937923	0.731523751	0.705705358	0.701038143	0.754930606	0.745367452	0.746268657	0.643675203	0.690913636	0.678630732	0.695799194	0.671089564	0.659542811	0.772864789	0.691453085	0.730011587	0.701679127	0.522698164	0.769620253	0.627410908	0.733600534	0.726704545	0.650319029	0.741427647	0.661149933	0.764881664	0.733403706	0.705405052	0.7307545	0.75570952	0.714984852	0.643410853	0.760148057	0.676615718	0.726171669	0.61789254	0.759149412	0.678772098	0.784678363	0.712402712	0.711235516	0.729723658	0.683159148	0.771773221	0.7716906
TDa1100302	0.743680659	0.765830346	0.72324061	0.736358063	0.667743539	0.519772404	0.747202836	0.719904513	0.433414044	0.716668789	0.599753019	0.75321487	0.706334676	0.754461099	0.604398625	0.718263619	0.730229027	0.701982727	0.689952049	0.763890608	0.729342027	0.735435725	0.734411368	0.772193359	0.666296348	0.698748134	0.72630719	0.758471901	0.731948112	0.725721945	0.749685247	0.621007709	0.775453108	0.614527504	0.514319968	0.68215658	0.612194789	0.695024642	0.630965718	0.670427774	0.743753501	0.747466974	0.504550626	0.725822288	0.731299835	0.701828091	0.505707932	0.735802772	0.73352999
TDa1100201	0.735554279	0.785999062	0.742219982	0.735088794	0.710857828	0.565869087	0.731161124	0.712019176	0.560427362	0.727833753	0.549425613	0.718465228	0.72805652	0.759546046	0.534351145	0.768046647	0.727157682	0.736829672	0.670346655	0.724260958	0.731427897	0.724066893	0.73670083	0.762607905	0.709344416	0.696705315	0.690769783	0.748013982	0.724622652	0.747191011	0.757575758	0.536443149	0.759070225	0.640993789	0.499462943	0.718928363	0.580595768	0.689249588	0.682273168	0.657421289	0.766604457	0.729855975	0.542323651	0.759685302	0.723866379	0.701133787	0.506946497	0.736236849	0.734436275
TDa1400380	0.645278754	0.698137444	0.759054518	0.77676951	0.566975225	0.673379239	0.69431391	0.704518848	0.691108247	0.7635431	0.737545718	0.723482078	0.664613015	0.613734485	0.740131579	0.747305969	0.534187398	0.636292632	0.721513514	0.673079529	0.629639276	0.689834816	0.774809622	0.75759339	0.740765525	0.773813457	0.666915423	0.726314634	0.708675473	0.766169752	0.724408513	0.729201708	0.735655738	0.64756286	0.715056285	0.60849361	0.727492986	0.637825708	0.727378559	0.621628699	0.746358671	0.663454825	0.706155196	0.639919893	0.740194822	0.775816993	0.712853236	0.773708465	0.774220929
TDa1401249	0.688671157	0.638173937	0.61888461	0.513709797	0.754471739	0.76746167	0.693974192	0.762366197	0.772389424	0.555064131	0.773563928	0.639245481	0.621159498	0.707456252	0.750189825	0.639448568	0.673103073	0.651530877	0.731612485	0.576787808	0.713053125	0.718812625	0.514260381	0.627542428	0.612879239	0.649767896	0.723628945	0.688823128	0.690699088	0.534475313	0.618887015	0.77638191	0.431089744	0.756545526	0.75574877	0.732013749	0.780707158	0.734064908	0.742312553	0.656981229	0.721351731	0.698353909	0.774066092	0.671618246	0.483429283	0.652982371	0.767664068	0.512531514	0.51231454
TDa1100300	0.751863933	0.811577082	0.750483559	0.766137956	0.73920386	0.499703967	0.754063205	0.731563762	0.544955982	0.762553621	0.503314251	0.770986049	0.738673831	0.789173789	0.514281419	0.768612876	0.746952393	0.785780995	0.706691613	0.757637735	0.719764735	0.764066651	0.765521472	0.8094115	0.67037037	0.712756052	0.742705257	0.771763452	0.765494329	0.738952841	0.781146322	0.550847458	0.76237999	0.668200195	0.494952289	0.695307739	0.587362716	0.739867611	0.646505833	0.693864801	0.775240654	0.719697991	0.56156114	0.756364531	0.727628489	0.713791912	0.529164792	0.766043767	0.763676688
TDa1401132	0.67642256	0.585515958	0.578876606	0.509975816	0.751973764	0.751222571	0.671964788	0.721295968	0.751260716	0.56038864	0.75883999	0.602762204	0.641691196	0.702860101	0.742094349	0.655388304	0.642695357	0.61482184	0.709123355	0.616700493	0.66852476	0.712859885	0.515024038	0.672947167	0.646215257	0.677803426	0.671490226	0.665176996	0.678593692	0.506935123	0.652995629	0.754392815	0.584877905	0.715088392	0.731666864	0.709803922	0.744579246	0.70680882	0.734494249	0.673208522	0.666542797	0.645691033	0.739957452	0.636613147	0.527068594	0.681943611	0.779214195	0.514612835	0.511926329
TDa1000512	0.652946118	0.645958755	0.682551982	0.757686418	0.737563335	0.745049505	0.658069014	0.674273859	0.75229682	0.700377834	0.73688029	0.704288939	0.701485386	0.632230877	0.751771346	0.756401384	0.529268642	0.685459583	0.735354785	0.706536857	0.635072861	0.649535059	0.75682032	0.750477904	0.677458356	0.694018059	0.660501982	0.641309255	0.687100151	0.68611077	0.676975945	0.776333055	0.69601518	0.677181914	0.758147139	0.714645886	0.745634108	0.659351032	0.727690423	0.693050423	0.648932405	0.682769514	0.73521458	0.689812531	0.630968258	0.696370743	0.739772866	0.757597173	0.757072136
TDa1400367	0.654545455	0.619494397	0.712990937	0.740286055	0.559213115	0.71275184	0.670992191	0.713584105	0.694218942	0.710473815	0.770378201	0.67108463	0.707247412	0.635913077	0.768239328	0.720999053	0.530813124	0.613892762	0.676185345	0.717092092	0.642857143	0.65375	0.738690476	0.708536302	0.76803995	0.761589404	0.682889465	0.679404358	0.685953294	0.713308532	0.695733271	0.731210663	0.717920079	0.647492625	0.739706369	0.628386624	0.737542332	0.604437362	0.698770065	0.622319749	0.686505666	0.683899751	0.711142994	0.663402385	0.730816679	0.764836325	0.738196901	0.738694667	0.737697086
TDa0100039	0.734743979	0.804069152	0.7496491	0.781501502	0.719723603	0.046711153	0.734188714	0.703271028	0.533035843	0.750535467	0.541811847	0.788046614	0.717690418	0.746168815	0.522330671	0.796242607	0.74344617	0.768888368	0.692248318	0.753108348	0.730366807	0.753764607	0.780867897	0.808941281	0.659616749	0.708935383	0.707847614	0.793696869	0.764051323	0.789015642	0.790130396	0.585736835	0.758024072	0.668412348	0.490939044	0.689529811	0.611426987	0.719925251	0.66736656	0.673782019	0.777544248	0.718991731	0.57526142	0.716921918	0.745803662	0.712212956	0.500453583	0.7806754	0.779128551
TDa1100432	0.734407849	0.803946905	0.749745158	0.781403719	0.718147654	0.035618537	0.734580499	0.701145395	0.529259152	0.750157332	0.537163636	0.78724631	0.719083221	0.744434984	0.519094139	0.796409959	0.74275178	0.769239766	0.689369688	0.755249178	0.732309906	0.752649326	0.781062964	0.808025789	0.660623229	0.707283237	0.709077827	0.794099379	0.763557976	0.787914413	0.790165039	0.581632653	0.758417825	0.666069213	0.483324146	0.68747727	0.6075	0.722286912	0.664749475	0.672816265	0.775970793	0.719478099	0.570916609	0.717383131	0.746700508	0.709548313	0.498033878	0.780578562	0.778445995
TDa1100264	0.71047714	0.761716256	0.674953829	0.790243902	0.711987744	0.665984166	0.710628019	0.741205733	0.689101699	0.717409017	0.683356259	0.757339279	0.723453311	0.709563164	0.672245467	0.757305907	0.641133112	0.75966885	0.767399069	0.703796065	0.687361708	0.727214129	0.78775	0.787972061	0.513750828	0.750496437	0.721869949	0.742509574	0.742846795	0.62760162	0.77677404	0.618984547	0.697321182	0.600791717	0.745976874	0.713201443	0.668945313	0.716436177	0.742593597	0.570011338	0.727567958	0.719792543	0.620655967	0.770617907	0.67020674	0.752886836	0.635759676	0.790447612	0.785965353
TDa1403882	0.773372018	0.585939553	0.607664478	0.473482156	0.62308642	0.780441143	0.731359412	0.759864234	0.721332859	0.673775871	0.802791535	0.477914952	0.648118642	0.738310185	0.73230327	0.519298246	0.734461911	0.64576726	0.676023392	0.630028925	0.742641254	0.47970531	0.476931786	0.495674165	0.773227384	0.605855856	0.765211712	0.678054054	0.547950405	0.626167045	0.624969726	0.707410615	0.690205864	0.740758934	0.698573194	0.734915705	0.731914385	0.645720985	0.693213511	0.754994977	0.629267718	0.69453335	0.745041843	0.656269417	0.649922521	0.609307232	0.777764856	0.47601476	0.47600795
TDa0800007	0.677426414	0.712934819	0.736956274	0.720358946	0.620186698	0.722499722	0.698951782	0.712083333	0.677862419	0.747086508	0.733564789	0.719477693	0.650288351	0.675555047	0.725832013	0.736133724	0.611048759	0.686230752	0.635617008	0.689972836	0.643914191	0.642222222	0.718879552	0.725492283	0.734397163	0.658502374	0.659227851	0.71283177	0.671078539	0.732346491	0.669432459	0.722279674	0.770500826	0.669508037	0.688777148	0.483996486	0.719104952	0.596716795	0.693567366	0.664784916	0.695859367	0.691900349	0.683250227	0.64307656	0.733985664	0.661684638	0.696280751	0.720852018	0.720901547
TDa1401270	0.708515284	0.617459878	0.618377602	0.504874756	0.746075827	0.759822638	0.724037679	0.756092006	0.764800197	0.61199772	0.75309578	0.628783856	0.650979361	0.729404389	0.739599384	0.669274909	0.710715235	0.659314997	0.754769264	0.650824713	0.689102159	0.745497163	0.509915014	0.659625907	0.605207706	0.691621043	0.752535975	0.686833964	0.689389304	0.51314823	0.670475951	0.754182754	0.540354035	0.760809928	0.751903993	0.758113472	0.760770975	0.710202129	0.741740788	0.63772298	0.713778829	0.690052792	0.767227807	0.681066176	0.540894713	0.695202258	0.757873263	0.505919377	0.506145084
TDa1100316	0.74979568	0.790568988	0.747218629	0.774260572	0.679893846	0.485799701	0.737354086	0.715354929	0.570780142	0.732281428	0.544561712	0.784485784	0.752808989	0.771363143	0.572275224	0.7792841	0.741748324	0.761320305	0.696593053	0.754424211	0.734916404	0.733440634	0.773331707	0.778815122	0.683787216	0.733936548	0.70169657	0.795756245	0.739023534	0.783221797	0.783780697	0.532318819	0.779633554	0.649646393	0.518927015	0.733546402	0.582963493	0.705538315	0.709454349	0.723484848	0.766523799	0.753448049	0.552650177	0.737065734	0.768103121	0.73660967	0.534897624	0.773866276	0.772432366
TDa0200061	0.756924697	0.697090102	0.657993028	0.507246377	0.68508602	0.703960282	0.732573937	0.746627931	0.723460176	0.645999006	0.715750233	0.618383061	0.605690561	0.771332172	0.709176471	0.630665381	0.797607178	0.70695476	0.584500055	0.704232106	0.763583753	0.665606221	0.508560728	0.615092998	0.740575157	0.032869171	0.694994438	0.76796875	0.713263204	0.64751739	0.608814122	0.730998946	0.697379442	0.758371252	0.644628099	0.643588269	0.729426722	0.724631489	0.623416385	0.689451573	0.542756783	0.649872449	0.71891953	0.675691653	0.630069488	0.044997607	0.73293803	0.510376222	0.508581389
TDa0100029	0.672511035	0.63008349	0.690138963	0.742970395	0.713937918	0.711627907	0.679455299	0.721915285	0.717610063	0.719044545	0.731633426	0.702075099	0.741624488	0.584351407	0.699115044	0.711822355	0.567159849	0.644229529	0.691374366	0.716113868	0.666035114	0.590438573	0.743485241	0.718727577	0.714868725	0.730052285	0.696716346	0.6537127	0.644297809	0.702971544	0.618552733	0.736221482	0.691921859	0.695194384	0.72996073	0.724893918	0.702797203	0.571093445	0.706519408	0.724683162	0.665660833	0.722886762	0.736244968	0.710104705	0.678054662	0.732321529	0.71957672	0.743811881	0.744183168
TDa0900376	0.659394792	0.711775254	0.715308642	0.730996223	0.585971132	0.731205425	0.710226026	0.721943231	0.727551261	0.734639894	0.734885378	0.708924007	0.641952539	0.599435463	0.70253397	0.711957796	0.670092628	0.714500463	0.647684131	0.71045477	0.683335299	0.633562071	0.727777122	0.677611591	0.700879007	0.66242617	0.653189471	0.766821112	0.707020702	0.729433698	0.668306395	0.710659273	0.713219094	0.73143916	0.681332424	0.482057416	0.706455542	0.645074382	0.684188656	0.640248356	0.721850674	0.670658683	0.701338704	0.637987421	0.69695084	0.66603032	0.737706884	0.730310544	0.730664777
TDa1100175	0.747491841	0.74977463	0.706648199	0.725082291	0.676451317	0.537955768	0.758336238	0.72663076	0.529545111	0.720779221	0.61115942	0.745252374	0.742024965	0.75813367	0.575123337	0.706948247	0.759488666	0.750124378	0.714591791	0.736749831	0.746461386	0.718194787	0.721827278	0.752707801	0.675807165	0.701588456	0.749878523	0.774536682	0.718623233	0.749872903	0.764896295	0.576299439	0.769861943	0.650484013	0.554625309	0.724685883	0.578782919	0.705265754	0.67904328	0.724460159	0.737783075	0.769975787	0.557725948	0.740482643	0.765169425	0.705734467	0.620221768	0.72397892	0.723028225
TDa291	0.796006866	0.78854794	0.733086191	0.674769489	0.66424701	0.64068664	0.798556719	0.796957906	0.683091286	0.740135916	0.682071211	0.712079208	0.751856495	0.792934527	0.622878554	0.707334203	0.843285674	0.767496922	0.522374241	0.801321928	0.818116008	0.674677669	0.673296347	0.706285491	0.734025644	0.524390244	0.811014441	0.771503041	0.714943853	0.72702864	0.704267995	0.692893401	0.735866354	0.764622258	0.537969884	0.695848022	0.677967892	0.700135161	0.516704013	0.657694678	0.728900975	0.793323368	0.67446655	0.776912726	0.689242183	0.529618956	0.673713432	0.673308862	0.673901646
TDa0100004	0.717031441	0.712293144	0.717054736	0.741576936	0.653703925	0.664637858	0.741467034	0.779417836	0.668130796	0.719836401	0.725411291	0.722525597	0.756350267	0.656847231	0.699551025	0.732739929	0.649980894	0.668681123	0.644149968	0.726559672	0.724332881	0.684648289	0.738420565	0.747809899	0.712259372	0.701528384	0.788962752	0.705112089	0.699596774	0.719563197	0.707616155	0.697883337	0.73455541	0.659049832	0.672294618	0.703920027	0.687767322	0.659515888	0.615851018	0.669926938	0.670430168	0.763614602	0.664899385	0.758816192	0.7238761	0.703167225	0.702231435	0.738570434	0.737893392
[truncated: 28 more columns]
